# Supplementary material for: HIV-1 capsids enter the FG phase of nuclear pores like a transport receptor
Source: Nature. 2024 Jan 24;626(8000):843–51. doi: 10.1038/s41586-023-06966-w (PMC10881386; doi:10.1038/s41586-023-06966-w)
Supplement: Supplementary file 4 — Source Data Fig. 2–5 and Source Data Extended Data Fig. 2 [file 41586_2023_6966_MOESM4_ESM.xlsx]

## Sheet: Fig.2 a
Fig. 2
Figure 2a: FG-probe binding to CA-hexamer
Nup98(73-156)									Nup98(378-490)									Nup62(35-130)									Nup58(2-57)									Nup58(523-589)									Nup50(39-130)
Time (sec)	5.00 uM	2.50 uM	1.25 uM	625 nM	313 nM	156 nM	78 nM		Time (sec)	5.00 uM	2.50 uM	1.25 uM	625 nM	313 nM	156 nM	78 nM		Time (sec)	5.00 uM	2.50 uM	1.25 uM	625 nM	313 nM	156 nM	78 nM		Time (sec)	5.00 uM	2.50 uM	1.25 uM	625 nM	313 nM	156 nM	78 nM		Time (sec)	5.00 uM	2.50 uM	1.25 uM	625 nM	313 nM	156 nM	78 nM		Time (sec)	5.00 uM	2.50 uM	1.25 uM	625 nM
0	0.0538224	0.0177373	-0.0176332	-0.0071651	-0.0085037	0.00211313	0.00140636		0	0.0432693	0.0054243	0.00012948	0.0053397	0.00654864	0.00218655	0.00016193		0	0.152832	0.0610467	0.0203209	0.0142378	0.00658396	0.00230465	0.00307813		0	0.0577467	0.0259239	0.00770067	0.00346602	0.00391492	0.0003067	0.0045842		0	0.0997372	0.0364009	0.0149194	0.00791247	-0.0023347	-0.0040353	-0.0050241		0	0.047925	0.0337959	0.0106954	0.0172936
0.2	0.0680524	0.0229119	-0.0165959	-0.00534	-0.0082878	0.00176906	0.00138788		0.2	0.0617197	0.0124594	0.00185998	0.00646537	0.00811921	0.00326199	0.00121158		0.2	0.187842	0.076736	0.0267628	0.0170278	0.0075127	0.00256906	0.00304548		0.2	0.0647152	0.0283636	0.00932246	0.00400876	0.00400395	0.00032857	0.00495334		0.2	0.125184	0.0470765	0.0192458	0.00966611	-0.0011999	-0.0031208	-0.004577		0.2	0.0595736	0.0392559	0.0129081	0.0192504
0.4	0.0843311	0.0289375	-0.0155367	-0.0029228	-0.007871	0.00150344	0.00149787		0.4	0.0832217	0.0204875	0.00413133	0.00760527	0.00991632	0.0044264	0.00238525		0.4	0.226922	0.0942683	0.0335835	0.0200307	0.00852179	0.00307272	0.00310947		0.4	0.0730265	0.0313984	0.0112663	0.00453686	0.00432749	0.0003873	0.00548858		0.4	0.153971	0.0589712	0.0236058	0.0113624	-0.0002916	-0.0023128	-0.003783		0.4	0.0728839	0.0453739	0.0158258	0.0216232
0.6	0.102987	0.0361032	-0.0139547	0.00012793	-0.0069054	0.00179456	0.00175832		0.6	0.106922	0.0292786	0.00674601	0.00915223	0.0117611	0.00571169	0.00349214		0.6	0.270003	0.113524	0.0411092	0.0230348	0.00963496	0.00340736	0.00323907		0.6	0.0817709	0.0338732	0.0127002	0.00465199	0.00455112	0.00024472	0.00556078		0.6	0.186316	0.0721888	0.0289167	0.0135263	0.00111092	-0.0010823	-0.002935		0.6	0.0876319	0.0520141	0.0190303	0.0243123
0.8	0.122267	0.0432034	-0.012523	0.00245556	-0.0061389	0.00158094	0.00152473		0.8	0.13309	0.0386275	0.0101449	0.010938	0.0136718	0.00699121	0.00476986		0.8	0.315682	0.134125	0.0490393	0.0258231	0.0107255	0.00364062	0.00351976		0.8	0.091668	0.0369483	0.0145571	0.00510305	0.00484186	0.00015047	0.00593166		0.8	0.220794	0.0863953	0.0346069	0.0159679	0.00276845	4.104e-05	-0.0020327		0.8	0.103328	0.0594898	0.0223533	0.0268572
1	0.142803	0.050404	-0.0113396	0.00567645	-0.0054314	0.00170233	0.00161114		1	0.160597	0.0487814	0.0134223	0.0126997	0.0157341	0.00846339	0.00622026		1	0.36341	0.155755	0.0572384	0.0287229	0.0118347	0.00407084	0.00410808		1	0.10173	0.039972	0.0161412	0.00558451	0.00520927	0.00028527	0.00602286		1	0.256372	0.101315	0.0403635	0.0180924	0.00423493	0.00103957	-0.0014067		1	0.119009	0.0669064	0.0256952	0.0292233
1.2	0.164141	0.0581367	-0.0094743	0.00892773	-0.0048461	0.00231559	0.00176057		1.2	0.188523	0.058467	0.0160993	0.0142914	0.0176557	0.00982653	0.00723746		1.2	0.411536	0.177504	0.065487	0.0313059	0.0125126	0.00418853	0.00381556		1.2	0.112394	0.0433268	0.0179883	0.00652376	0.00594924	0.00033505	0.00623298		1.2	0.292742	0.116717	0.0458536	0.0202947	0.00519063	0.00180729	-0.0008488		1.2	0.13515	0.0738796	0.0290361	0.0314938
1.4	0.185802	0.0654982	-0.0075414	0.011968	-0.0038316	0.00276836	0.0017643		1.4	0.216517	0.0681436	0.0192444	0.0161368	0.0194145	0.0115419	0.00856768		1.4	0.458705	0.199036	0.0734673	0.0339508	0.0134445	0.00452276	0.00398652		1.4	0.123212	0.0468741	0.0196495	0.00729318	0.00672591	0.00079988	0.00673652		1.4	0.328197	0.132022	0.0513552	0.0226346	0.00621128	0.00263388	-0.0004222		1.4	0.150942	0.0810683	0.0323848	0.0337586
1.6	0.206554	0.0728347	-0.0057027	0.0150003	-0.0026965	0.00323549	0.00202721		1.6	0.243782	0.0775284	0.0223796	0.0178253	0.0208541	0.0129843	0.00951257		1.6	0.504065	0.219859	0.0813624	0.0365349	0.0148606	0.00498926	0.00421265		1.6	0.133851	0.0501122	0.0213384	0.00819949	0.0074776	0.00141512	0.0072486		1.6	0.362422	0.146787	0.0567817	0.0251833	0.00720509	0.0034652	9.123e-05		1.6	0.165904	0.0876729	0.0355594	0.0355499
1.8	0.226021	0.0795247	-0.0041909	0.0177373	-0.0019799	0.00355023	0.00257753		1.8	0.269664	0.0862326	0.0251818	0.0196158	0.022415	0.0144081	0.0101912		1.8	0.545668	0.239505	0.0881075	0.0390326	0.0160914	0.00565977	0.00468631		1.8	0.14408	0.0531384	0.0230995	0.0089562	0.00831004	0.00193173	0.00777239		1.8	0.393785	0.160513	0.0615525	0.0269766	0.00812481	0.00411363	0.00051375		1.8	0.179124	0.0936706	0.0380076	0.0369225
2	0.243294	0.0853082	-0.0029189	0.0202307	-0.0012423	0.0041222	0.00305276		2	0.292408	0.0934941	0.0278534	0.0211282	0.0232735	0.0155626	0.0106115		2	0.581415	0.256999	0.0939291	0.0411363	0.0168607	0.00590666	0.00523323		2	0.153027	0.0558265	0.0240896	0.00934718	0.00935334	0.00240597	0.00809168		2	0.420914	0.172823	0.0658016	0.0287515	0.00860621	0.00459821	0.00076441		2	0.190206	0.0983561	0.039747	0.0376516
2.2	0.257404	0.0899519	-0.0017648	0.0220896	-0.000439	0.00501894	0.00356631		2.2	0.312169	0.0997071	0.0301313	0.022504	0.0237369	0.0162844	0.0113027		2.2	0.609719	0.271357	0.0981441	0.0424144	0.0170893	0.00624939	0.00550239		2.2	0.160749	0.0579139	0.0250614	0.0100428	0.0100812	0.00290752	0.00846582		2.2	0.442244	0.182814	0.0687204	0.0296729	0.00850621	0.00460592	0.00046631		2.2	0.198777	0.102296	0.0412249	0.0383325
2.4	0.270535	0.0942585	-0.0005717	0.0243638	8.728e-05	0.00538699	0.00380117		2.4	0.330419	0.105413	0.0318072	0.0235196	0.0247584	0.0168583	0.0116819		2.4	0.635759	0.285509	0.102362	0.0436151	0.0174123	0.00639186	0.00568086		2.4	0.168224	0.0601056	0.0259754	0.0110437	0.0106969	0.00374042	0.00891523		2.4	0.461633	0.192822	0.0720399	0.0305931	0.00862356	0.00409676	0.00045085		2.4	0.206894	0.105654	0.0427524	0.0386609
2.6	0.283157	0.0987591	0.00010672	0.0263699	0.00103747	0.00626898	0.00431115		2.6	0.346912	0.110578	0.0327	0.0243503	0.0251593	0.0172965	0.0115128		2.6	0.661118	0.299146	0.107219	0.0454123	0.0181179	0.00705304	0.00632572		2.6	0.175945	0.0620983	0.0265934	0.0118409	0.0110852	0.00433001	0.00917734		2.6	0.479605	0.202531	0.0748657	0.0313914	0.00820192	0.00368925	-2.46e-05		2.6	0.214413	0.109013	0.0446252	0.0394725
2.8	0.294781	0.10286	0.00142889	0.0281503	0.00133543	0.00699342	0.00505211		2.8	0.363041	0.116057	0.0339631	0.0250781	0.0260194	0.0176644	0.0117553		2.8	0.684827	0.313033	0.112177	0.0472732	0.0188215	0.00808845	0.00716324		2.8	0.183204	0.0636867	0.0271752	0.0123111	0.0110873	0.00400653	0.00916296		2.8	0.496369	0.212106	0.0777078	0.0325461	0.00777928	0.00338786	-5.113e-05		2.8	0.221772	0.112127	0.0461885	0.0401475
3	0.306164	0.107086	0.00288337	0.0299158	0.00226928	0.00833538	0.00576368		3	0.378204	0.120803	0.034745	0.0256947	0.0265284	0.0182536	0.0116986		3	0.706723	0.325533	0.116066	0.0482427	0.0187224	0.00827652	0.00710285		3	0.189896	0.0654877	0.0275068	0.0136106	0.011337	0.00440498	0.00931402		3	0.512035	0.221704	0.0808575	0.0336737	0.00796778	0.00339128	0.00028364		3	0.228288	0.114995	0.0471248	0.040593
3.2	0.316569	0.110943	0.00419998	0.0316684	0.00343296	0.00915824	0.00671112		3.2	0.392615	0.125356	0.0359893	0.0265034	0.0272094	0.0186337	0.0119733		3.2	0.727278	0.337654	0.119671	0.049549	0.0188405	0.00818913	0.00715391		3.2	0.196222	0.066556	0.027701	0.0144082	0.0113245	0.00484886	0.00929881		3.2	0.526656	0.231016	0.0842825	0.0350193	0.00842435	0.00347403	0.00071444		3.2	0.234716	0.11774	0.0483473	0.0413883
3.4	0.325692	0.114163	0.00481321	0.032665	0.00334076	0.00963416	0.0069078		3.4	0.406017	0.129377	0.0367239	0.0269953	0.0275361	0.0187563	0.0116416		3.4	0.746113	0.349629	0.122817	0.0497348	0.0188289	0.0078947	0.00634898		3.4	0.202255	0.067475	0.0272207	0.0144308	0.0111026	0.00507944	0.00934775		3.4	0.539764	0.239557	0.0871079	0.0354952	0.00877933	0.00350844	0.0006366		3.4	0.240406	0.120487	0.0494287	0.041878
3.6	0.334567	0.117364	0.0059959	0.0335574	0.00383027	0.0105639	0.0079476		3.6	0.418918	0.133378	0.0382359	0.0275497	0.0278617	0.0195803	0.0120194		3.6	0.763358	0.361088	0.125973	0.0505629	0.0188532	0.00816064	0.0059508		3.6	0.208026	0.0687362	0.0269209	0.014803	0.0105066	0.00546251	0.00916254		3.6	0.552165	0.248122	0.0901719	0.0364497	0.00931004	0.00370535	0.00053657		3.6	0.245339	0.123313	0.0502876	0.0423935
3.8	0.342914	0.120767	0.00654843	0.0349667	0.0042752	0.0112557	0.00853587		3.8	0.431048	0.13727	0.0389629	0.0276668	0.0284703	0.019843	0.0121147		3.8	0.78021	0.372044	0.129475	0.0518828	0.0192724	0.0083123	0.0056536		3.8	0.213828	0.070333	0.027276	0.0149313	0.0103984	0.00514843	0.00904886		3.8	0.564038	0.256019	0.0925378	0.0371569	0.0097079	0.00356192	0.00047192		3.8	0.249905	0.125764	0.0512105	0.042896
4	0.350604	0.123985	0.006972	0.0362879	0.0044505	0.0114469	0.00902664		4	0.442596	0.140583	0.0398732	0.0277577	0.0293601	0.0204176	0.0122816		4	0.796024	0.382235	0.132693	0.0527517	0.0197641	0.00850282	0.00523678		4	0.219817	0.0718479	0.0281934	0.0151026	0.0108664	0.0056612	0.00949333		4	0.575315	0.263953	0.0950076	0.0381195	0.0104353	0.00355753	0.00028508		4	0.254403	0.127773	0.0517777	0.0430966
4.2	0.358102	0.126893	0.00796637	0.0374458	0.00468257	0.0114788	0.00950456		4.2	0.453363	0.143941	0.040023	0.0279789	0.0298793	0.0204267	0.0125498		4.2	0.811156	0.392794	0.135716	0.0542899	0.0205883	0.00926776	0.00524858		4.2	0.225167	0.0729121	0.0289695	0.0154261	0.0111648	0.00579728	0.00935088		4.2	0.585761	0.271601	0.097674	0.0387246	0.0109219	0.00425618	0.00090163		4.2	0.259394	0.12993	0.0530477	0.0437138
4.4	0.3649	0.129719	0.00856465	0.0385989	0.0051831	0.0116954	0.00988081		4.4	0.463851	0.147253	0.0408729	0.0284169	0.0308569	0.0208899	0.0130041		4.4	0.825283	0.403096	0.138746	0.0551202	0.0212318	0.00993305	0.00564684		4.4	0.230741	0.0741465	0.0291163	0.0152221	0.011373	0.00546918	0.00906611		4.4	0.596002	0.278825	0.0997702	0.0395678	0.011507	0.00462457	0.00164964		4.4	0.264164	0.13196	0.0543435	0.0445783
4.6	0.37155	0.1328	0.00934731	0.0400183	0.00599549	0.0123904	0.0103996		4.6	0.473981	0.150743	0.0418148	0.0291762	0.0315403	0.0212821	0.0134141		4.6	0.839307	0.413254	0.142079	0.0556527	0.0218773	0.00987829	0.00580287		4.6	0.235296	0.0745567	0.0288739	0.0145547	0.0111558	0.00495179	0.00840728		4.6	0.60584	0.286127	0.102776	0.0407074	0.0124857	0.00548646	0.00201466		4.6	0.269449	0.134633	0.0554232	0.0457022
4.8	0.376998	0.134914	0.00966575	0.0408556	0.0060355	0.0123743	0.010276		4.8	0.483615	0.153717	0.042408	0.0299231	0.0320805	0.0213774	0.0138118		4.8	0.852097	0.422968	0.145346	0.0561638	0.0225152	0.00968808	0.00611713		4.8	0.240905	0.0758072	0.0297534	0.0149278	0.0116352	0.00490075	0.00898344		4.8	0.614538	0.293371	0.105451	0.0416064	0.0131765	0.00608781	0.00243279		4.8	0.273622	0.137259	0.0565076	0.0466872
5	0.383103	0.137236	0.0101186	0.042334	0.00620221	0.0128527	0.0107929		5	0.492451	0.156903	0.0426388	0.0303562	0.0326823	0.0217464	0.0142485		5	0.864556	0.432205	0.148786	0.0569174	0.0228503	0.00975669	0.00616863		5	0.245665	0.0767384	0.0303126	0.0155821	0.0121169	0.00521982	0.00930187		5	0.622654	0.300343	0.108005	0.0425448	0.0132745	0.00651807	0.00286145		5	0.277186	0.138784	0.0572451	0.0471652
5.2	0.389203	0.139986	0.0115607	0.0438811	0.00677725	0.0138207	0.0112386		5.2	0.500729	0.159569	0.0427384	0.0308881	0.0332165	0.0219838	0.0145285		5.2	0.875935	0.440661	0.151886	0.0574698	0.0231166	0.00945539	0.00592694		5.2	0.250762	0.0782194	0.0315309	0.0162628	0.0129648	0.00550527	0.00985974		5.2	0.630543	0.307361	0.110173	0.0435067	0.0134449	0.00689636	0.00334032		5.2	0.281044	0.140282	0.0578062	0.0475237
5.4	0.394935	0.142613	0.0124977	0.0449472	0.00774925	0.0140989	0.0116112		5.4	0.509049	0.162878	0.0436197	0.0321416	0.0335335	0.0229068	0.0151628		5.4	0.887654	0.449318	0.155103	0.0584727	0.0238862	0.00976866	0.00678219		5.4	0.255901	0.079702	0.032799	0.0167141	0.0133059	0.00602171	0.0107135		5.4	0.637522	0.313427	0.112269	0.044567	0.0138473	0.0075305	0.00353368		5.4	0.284732	0.142185	0.0585096	0.0482943
5.6	0.399717	0.144836	0.0132895	0.0458484	0.00822019	0.0139982	0.0124681		5.6	0.51737	0.166017	0.0445342	0.033013	0.0342683	0.0233307	0.0158901		5.6	0.898835	0.457835	0.158371	0.0592488	0.0247038	0.00992978	0.00708751		5.6	0.260545	0.0804029	0.0339507	0.0169893	0.0135282	0.00631827	0.0109701		5.6	0.64496	0.319543	0.114863	0.0457832	0.0143491	0.00825937	0.00446089		5.6	0.288238	0.143753	0.0590439	0.048458
5.8	0.404747	0.147006	0.0133868	0.0467938	0.00871751	0.0140635	0.0130516		5.8	0.524911	0.168367	0.0446604	0.0335146	0.0346827	0.0238241	0.0162574		5.8	0.908701	0.465847	0.160506	0.060184	0.024788	0.00954503	0.00738932		5.8	0.265206	0.0819466	0.0351842	0.017786	0.0141967	0.00699808	0.0115223		5.8	0.651219	0.325151	0.116951	0.0463375	0.0145284	0.00882898	0.00480889		5.8	0.291177	0.145069	0.0593373	0.0483608
6	0.408841	0.148915	0.013066	0.0474977	0.00890723	0.0140261	0.013038		6	0.531627	0.171113	0.0452015	0.0339341	0.0348395	0.0242352	0.0164015		6	0.918293	0.473752	0.163165	0.0605406	0.0246307	0.00909926	0.00744689		6	0.269655	0.0831629	0.0361166	0.0181062	0.0150431	0.0073206	0.0121806		6	0.656369	0.330428	0.118936	0.0471086	0.0140745	0.00880116	0.00448998		6	0.294182	0.146292	0.0596686	0.0484565
6.2	0.413163	0.151137	0.0137148	0.0482354	0.00912794	0.0139331	0.0130499		6.2	0.538843	0.174091	0.0456814	0.0344454	0.0352242	0.0245851	0.0171224		6.2	0.927826	0.481282	0.165527	0.0607195	0.0246916	0.00948422	0.00736699		6.2	0.27395	0.0839082	0.0369095	0.018611	0.0151338	0.00744434	0.0123503		6.2	0.661116	0.335304	0.120518	0.0473819	0.0140062	0.00858686	0.00416726		6.2	0.297359	0.147771	0.0606115	0.0490176
6.4	0.4178	0.153412	0.0135344	0.0492733	0.00941576	0.0140205	0.0131699		6.4	0.545905	0.176828	0.045968	0.0351068	0.0358294	0.0249965	0.017286		6.4	0.936234	0.488197	0.167813	0.061109	0.0250539	0.00985383	0.00720081		6.4	0.27833	0.084985	0.0374725	0.0189272	0.015387	0.00802048	0.0127867		6.4	0.666083	0.340465	0.122299	0.0481677	0.0145635	0.00852289	0.00407844		6.4	0.300624	0.148648	0.0613479	0.0490499
6.6	0.422062	0.1556	0.0137489	0.0498567	0.00958242	0.0146993	0.0131914		6.6	0.552285	0.178837	0.0459972	0.0355214	0.0360676	0.0252167	0.0170166		6.6	0.944593	0.494896	0.170408	0.0618047	0.025316	0.0103397	0.00738399		6.6	0.283009	0.0861631	0.0384793	0.0196554	0.0158957	0.00900052	0.0136088		6.6	0.670427	0.345459	0.123724	0.048556	0.0144666	0.00835945	0.00439811		6.6	0.303866	0.150002	0.061899	0.0497201
6.8	0.426273	0.157616	0.0144609	0.0510103	0.00987017	0.0152289	0.0134696		6.8	0.558974	0.180972	0.0463113	0.0360488	0.0366762	0.0255654	0.0172674		6.8	0.952447	0.501774	0.172586	0.0624918	0.0253317	0.0106575	0.00733665		6.8	0.286407	0.0867394	0.0387067	0.019931	0.0156989	0.00894757	0.0137465		6.8	0.675065	0.350207	0.125189	0.0490044	0.0145304	0.00831847	0.00444754		6.8	0.306611	0.151049	0.0621499	0.0502225
7	0.430721	0.159286	0.0145129	0.0516922	0.010508	0.0158482	0.0136627		7	0.56555	0.183232	0.0471595	0.0367085	0.037202	0.0263616	0.0177865		7	0.960111	0.508102	0.174788	0.0631809	0.0252491	0.0104692	0.00703761		7	0.289696	0.0874061	0.0390127	0.0204041	0.0159497	0.00954807	0.013986		7	0.679721	0.355519	0.1273	0.0499425	0.0152225	0.0088326	0.00482636		7	0.308872	0.152169	0.0623383	0.0504692
7.2	0.434207	0.161077	0.0147213	0.0525301	0.0109041	0.0161372	0.0137497		7.2	0.57083	0.184775	0.0472604	0.0367042	0.0368388	0.0262115	0.0171303		7.2	0.967122	0.514195	0.176376	0.0635616	0.0250885	0.0104435	0.00653533		7.2	0.293015	0.0878152	0.0389371	0.0202266	0.0159699	0.00991143	0.0139893		7.2	0.68344	0.359881	0.12907	0.0499629	0.0152983	0.00840155	0.00438878		7.2	0.311382	0.153336	0.0622281	0.0506067
7.4	0.437809	0.163161	0.0147631	0.0529441	0.0108665	0.0163782	0.0140433		7.4	0.576367	0.186204	0.0476666	0.0367357	0.0373443	0.0266731	0.0169562		7.4	0.973234	0.519751	0.177551	0.0636617	0.024545	0.00992698	0.00566481		7.4	0.296351	0.0885363	0.0389012	0.02036	0.0157608	0.00997344	0.0142396		7.4	0.68699	0.364158	0.130512	0.0504446	0.0159191	0.00866985	0.0042276		7.4	0.31306	0.154481	0.0622945	0.0506482
7.6	0.441567	0.165562	0.0155824	0.0536776	0.0116983	0.0170001	0.0143127		7.6	0.582153	0.187999	0.048391	0.0368594	0.0376347	0.0273786	0.0173276		7.6	0.979628	0.525654	0.179477	0.0640574	0.0244202	0.00999732	0.00561038		7.6	0.299585	0.0889989	0.0392378	0.0203084	0.0155776	0.0100961	0.0140078		7.6	0.690583	0.369073	0.132257	0.0509241	0.016924	0.00892352	0.00414119		7.6	0.314725	0.155025	0.0624322	0.0509242
7.8	0.444904	0.167629	0.0160019	0.0544185	0.0121436	0.0172234	0.0143032		7.8	0.587038	0.189596	0.0482892	0.0365568	0.0381361	0.0275276	0.0168557		7.8	0.986444	0.531509	0.181632	0.0653896	0.0246569	0.0102544	0.00547835		7.8	0.303126	0.0897367	0.0395305	0.0204491	0.0161472	0.0104047	0.0137299		7.8	0.694188	0.373182	0.133596	0.051542	0.01746	0.00873879	0.0041314		7.8	0.317069	0.155561	0.0628878	0.0512767
8	0.448053	0.16978	0.016702	0.0547927	0.0128898	0.0173137	0.0143858		8	0.591788	0.191174	0.0486501	0.0362733	0.0384977	0.0281189	0.0166927		8	0.992982	0.536921	0.183243	0.0657721	0.0247046	0.0103497	0.0056175		8	0.307053	0.0904679	0.0395744	0.0201518	0.0162463	0.0107199	0.0136082		8	0.697038	0.3773	0.134888	0.0518547	0.0175108	0.00884678	0.00393097		8	0.319304	0.155849	0.0633567	0.0512112
8.2	0.451074	0.171362	0.0167859	0.0549086	0.0128961	0.0178659	0.0143759		8.2	0.596612	0.193006	0.0488627	0.0364493	0.0385107	0.0285422	0.0166859		8.2	0.998853	0.542572	0.185231	0.0665241	0.0248118	0.010214	0.00584631		8.2	0.309823	0.0903724	0.0389328	0.0197035	0.0161632	0.0103059	0.0130129		8.2	0.700123	0.381494	0.136081	0.0525276	0.0178283	0.00889975	0.00441204		8.2	0.321446	0.156701	0.0636883	0.0514985
8.4	0.453904	0.173024	0.0168239	0.0556685	0.013518	0.0187219	0.0146533		8.4	0.601181	0.194416	0.0490577	0.0368543	0.038482	0.0292009	0.0168617		8.4	1.00508	0.548608	0.187444	0.0672852	0.0250995	0.00997807	0.00629148		8.4	0.312676	0.0907759	0.038299	0.0193649	0.01593	0.0097723	0.0126465		8.4	0.70312	0.385445	0.13707	0.0525933	0.0180062	0.00902757	0.00449248		8.4	0.323638	0.157529	0.063862	0.0519027
8.6	0.456675	0.174659	0.016889	0.0561836	0.0138761	0.0190174	0.0147438		8.6	0.605953	0.1961	0.0493948	0.0371824	0.0384885	0.0293925	0.0169248		8.6	1.01058	0.553797	0.189191	0.0676477	0.0252582	0.00949721	0.00602375		8.6	0.315763	0.0913001	0.0385676	0.0194817	0.016429	0.0101074	0.0129364		8.6	0.7057	0.389776	0.138928	0.053095	0.0181629	0.00954756	0.00481279		8.6	0.325802	0.158436	0.0638839	0.0521606
8.8	0.459626	0.176133	0.0172834	0.0565811	0.0140859	0.0192982	0.0150626		8.8	0.610074	0.197355	0.0496202	0.0374706	0.0385233	0.0292516	0.0165941		8.8	1.01561	0.559306	0.191156	0.0684805	0.0252984	0.00954762	0.00654339		8.8	0.319539	0.0922298	0.0392795	0.0199831	0.0171871	0.0104691	0.0135917		8.8	0.708112	0.393474	0.140167	0.0533223	0.0182527	0.00953315	0.00518824		8.8	0.32688	0.159221	0.0639121	0.0519547
9	0.46286	0.177668	0.0176493	0.0570437	0.014392	0.0202186	0.0157246		9	0.614878	0.19929	0.0504737	0.0380651	0.0387323	0.0298254	0.0170449		9	1.02072	0.564477	0.193237	0.0693123	0.0253493	0.00962488	0.00688387		9	0.322153	0.0925877	0.039175	0.0200543	0.0170712	0.010202	0.0134871		9	0.710612	0.397369	0.141523	0.0541922	0.0185156	0.00961356	0.00565081		9	0.328215	0.159351	0.0637091	0.0511745
9.2	0.465689	0.17934	0.018175	0.0579255	0.0148202	0.0210361	0.015836		9.2	0.619636	0.201213	0.0508743	0.0385661	0.0390131	0.0302653	0.0174124		9.2	1.02537	0.569583	0.194884	0.0698919	0.0254587	0.00940587	0.00712087		9.2	0.325214	0.0934435	0.0395177	0.0199515	0.0173498	0.0100745	0.0132908		9.2	0.71266	0.401021	0.142233	0.0542397	0.0184654	0.00981283	0.00585381		9.2	0.32954	0.159796	0.0634452	0.0508512
9.4	0.468252	0.180763	0.0184335	0.0584521	0.0149938	0.0211846	0.0163709		9.4	0.624266	0.20297	0.0512895	0.0393191	0.039272	0.0307006	0.0179687		9.4	1.03083	0.57478	0.196407	0.0699903	0.0255526	0.00983799	0.0074038		9.4	0.328414	0.0940032	0.0399547	0.0203069	0.0170746	0.0100044	0.0137084		9.4	0.714443	0.403989	0.142914	0.0540731	0.0181241	0.00976078	0.00594838		9.4	0.33122	0.160796	0.063511	0.0509289
9.6	0.470358	0.181657	0.0188081	0.0586395	0.0152867	0.0210534	0.0168697		9.6	0.628876	0.204578	0.0519587	0.0394897	0.0396531	0.0308259	0.0184079		9.6	1.03517	0.579696	0.197935	0.0703148	0.0256867	0.00998517	0.00742777		9.6	0.331241	0.0947474	0.0401141	0.02053	0.0173919	0.0104934	0.0137215		9.6	0.716446	0.407449	0.143831	0.054503	0.0181343	0.00982467	0.0059729		9.6	0.332591	0.161852	0.0634458	0.0505979
9.8	0.473152	0.183427	0.0186135	0.0594265	0.0155874	0.0216769	0.0168193		9.8	0.632435	0.205738	0.0516252	0.0394054	0.0395289	0.0308854	0.0182165		9.8	1.03962	0.584504	0.199279	0.0706443	0.0259018	0.0102178	0.00761727		9.8	0.334534	0.0957942	0.0404231	0.0213652	0.0178259	0.0109259	0.0142909		9.8	0.717772	0.410374	0.144479	0.0544289	0.0177524	0.00981408	0.00551587		9.8	0.334253	0.16241	0.0634293	0.0501855
10	0.475235	0.184563	0.0188463	0.0596961	0.015351	0.0217427	0.0166304		10	0.636203	0.207731	0.0518643	0.0394102	0.0396896	0.03091	0.0180293		10	1.04443	0.589424	0.201108	0.0703241	0.0258677	0.0107586	0.00769476		10	0.337455	0.0961228	0.0404247	0.021028	0.0177773	0.0106581	0.0143819		10	0.719169	0.413362	0.145522	0.0548318	0.0175947	0.00955447	0.00500317		10	0.335681	0.163095	0.0636846	0.0504945
10.2	0.47805	0.18664	0.0199122	0.0607673	0.0159526	0.0223221	0.0166842		10.2	0.640123	0.209054	0.0519959	0.0396627	0.0398276	0.0305375	0.0184224		10.2	1.04857	0.594158	0.202843	0.0704781	0.0260544	0.0117911	0.00806331		10.2	0.340082	0.0965043	0.0403933	0.0212109	0.0176208	0.0109667	0.0144948		10.2	0.720335	0.416163	0.146085	0.054626	0.0174584	0.00960515	0.00476774		10.2	0.338009	0.16432	0.0643598	0.0508708
10.4	0.480271	0.187863	0.0199553	0.0618136	0.0165172	0.0226809	0.0167244		10.4	0.644491	0.210595	0.052082	0.0402746	0.039676	0.030354	0.0184502		10.4	1.05189	0.598151	0.204356	0.070324	0.0259438	0.0120933	0.00783723		10.4	0.343143	0.0970929	0.0407755	0.0214075	0.017834	0.0113139	0.0150184		10.4	0.721994	0.419548	0.147169	0.0550182	0.0178898	0.0100213	0.00477783		10.4	0.339297	0.165016	0.0643996	0.0505225
10.6	0.48273	0.189154	0.0203701	0.0626025	0.0170146	0.0230087	0.017129		10.6	0.648119	0.211665	0.0521344	0.0405607	0.0400008	0.0302989	0.0184799		10.6	1.05635	0.602941	0.206682	0.0709913	0.0264781	0.0126379	0.00837593		10.6	0.345898	0.0976512	0.0409619	0.0220271	0.0184288	0.0113802	0.0152624		10.6	0.723661	0.422906	0.148614	0.0549626	0.0178022	0.0100696	0.00512383		10.6	0.34091	0.166021	0.0646667	0.0510527
10.8	0.485509	0.190621	0.0209182	0.0641171	0.0174803	0.0234473	0.0180962		10.8	0.651986	0.212909	0.0522491	0.0406545	0.0399525	0.0303442	0.018626		10.8	1.05995	0.607082	0.2075	0.0713676	0.0266934	0.0125441	0.00850911		10.8	0.348066	0.0981151	0.0409673	0.0222461	0.0185409	0.0112418	0.0153552		10.8	0.725172	0.425736	0.149536	0.0552516	0.0177067	0.0101575	0.00464435		10.8	0.342445	0.167086	0.0651615	0.0515044
11	0.488247	0.191955	0.0214993	0.0649892	0.0173664	0.0236208	0.0186415		11	0.655847	0.214681	0.0525525	0.0412622	0.040066	0.0311109	0.0189276		11	1.06367	0.611263	0.208668	0.0716018	0.0267138	0.012143	0.00868861		11	0.350236	0.0986775	0.0409994	0.0225085	0.019007	0.0116358	0.0155322		11	0.72633	0.428842	0.15103	0.0557216	0.0181162	0.0103675	0.00449454		11	0.343298	0.167798	0.064966	0.0518369
11.2	0.490199	0.193846	0.0221648	0.0659348	0.0175993	0.0232991	0.019251		11.2	0.659504	0.215619	0.0521212	0.0414508	0.0400304	0.0312901	0.0188127		11.2	1.06689	0.614985	0.209471	0.0715712	0.0269165	0.0118473	0.00834741		11.2	0.352607	0.0991455	0.0409777	0.0223749	0.0190179	0.0114808	0.015304		11.2	0.726943	0.431086	0.151539	0.0551996	0.0178616	0.00974783	0.00363786		11.2	0.344411	0.168615	0.0647395	0.0523546
11.4	0.491951	0.1954	0.022753	0.0664525	0.0179408	0.0233822	0.0193439		11.4	0.663776	0.217041	0.0528192	0.0419902	0.0410076	0.0319164	0.0193681		11.4	1.07032	0.618948	0.210854	0.0721527	0.0266817	0.0116632	0.00848973		11.4	0.35459	0.0997797	0.0413696	0.0224736	0.0187907	0.0113247	0.0153532		11.4	0.727924	0.4337	0.152163	0.0558742	0.0179017	0.0101078	0.00306895		11.4	0.345268	0.169248	0.0651901	0.0525441
11.6	0.493824	0.196729	0.0231127	0.0671079	0.0181286	0.0232609	0.019124		11.6	0.668047	0.218761	0.05339	0.0422685	0.0414373	0.0326106	0.0196086		11.6	1.07348	0.622587	0.211904	0.0718553	0.0266971	0.0118729	0.00830055		11.6	0.35681	0.100245	0.0410121	0.0219496	0.0185497	0.0112374	0.0149863		11.6	0.728738	0.436492	0.153239	0.0557213	0.0179712	0.00994031	0.00288618		11.6	0.346509	0.169667	0.0654595	0.0528457
11.8	0.495533	0.197864	0.0230183	0.0673787	0.0182622	0.0230012	0.0195292		11.8	0.671065	0.219721	0.0534121	0.0422382	0.0415782	0.032918	0.0195226		11.8	1.07709	0.626628	0.213247	0.0728409	0.0269501	0.0117845	0.00854517		11.8	0.358839	0.100523	0.0407304	0.021941	0.0185572	0.0111959	0.0142751		11.8	0.729648	0.439113	0.154169	0.0560686	0.0175221	0.00972551	0.00274768		11.8	0.34818	0.170313	0.0660268	0.0526416
12	0.496974	0.19921	0.0229326	0.0673245	0.0185711	0.0232499	0.0194562		12	0.674049	0.220499	0.0535074	0.0420936	0.0416979	0.03334	0.0192058		12	1.08019	0.629912	0.214774	0.0732069	0.0273638	0.0117134	0.00880438		12	0.361	0.100641	0.0408566	0.0220135	0.0185881	0.0109419	0.0140695		12	0.729681	0.441355	0.15475	0.0559702	0.0170087	0.00923496	0.00248906		12	0.349279	0.170443	0.0661572	0.0524294
12.2	0.498508	0.199941	0.0227657	0.0675982	0.0183647	0.0235294	0.0193245		12.2	0.677142	0.221688	0.0534287	0.0422956	0.0411581	0.033733	0.019178		12.2	1.08334	0.633752	0.216086	0.074141	0.0277196	0.0120064	0.0091089		12.2	0.362833	0.100906	0.0409639	0.0221648	0.0187024	0.0110864	0.0138312		12.2	0.730805	0.443777	0.155432	0.0562599	0.0173105	0.00928216	0.00274405		12.2	0.350228	0.17092	0.0661473	0.052202
12.4	0.500134	0.201034	0.0228552	0.0682216	0.0187747	0.0238996	0.0194559		12.4	0.680201	0.223244	0.0538187	0.0422753	0.04168	0.0343431	0.0197293		12.4	1.08668	0.637335	0.217542	0.0749172	0.028567	0.0120891	0.00942425		12.4	0.364891	0.1015	0.0416641	0.0225706	0.0190047	0.0111533	0.0139559		12.4	0.731938	0.446626	0.156655	0.0562423	0.0175507	0.00993291	0.00325137		12.4	0.35175	0.171762	0.066233	0.052712
12.6	0.501765	0.201709	0.0228593	0.0679907	0.018777	0.0239349	0.0191804		12.6	0.683851	0.224703	0.0547548	0.0425622	0.0424373	0.0346849	0.0198843		12.6	1.08934	0.640215	0.218216	0.0755274	0.0289182	0.0118461	0.00888003		12.6	0.367648	0.102076	0.0422867	0.0229529	0.0192933	0.0115737	0.0138968		12.6	0.73285	0.449505	0.158086	0.0569451	0.0177471	0.0100987	0.00384288		12.6	0.352828	0.172248	0.0662395	0.0524237
12.8	0.503752	0.202958	0.0231388	0.068376	0.0190602	0.0244569	0.0198353		12.8	0.687127	0.226024	0.0553572	0.0426932	0.0429061	0.034993	0.0200605		12.8	1.09243	0.644413	0.219741	0.0763243	0.0288737	0.0123085	0.00937845		12.8	0.369699	0.102531	0.0422858	0.0228978	0.0191628	0.011757	0.0134636		12.8	0.733602	0.451551	0.159104	0.0569595	0.018014	0.0101161	0.00422173		12.8	0.35336	0.172818	0.0662466	0.052195
13	0.505147	0.203588	0.0228148	0.0685333	0.0188737	0.024802	0.019606		13	0.69048	0.227291	0.0556677	0.0429656	0.0433879	0.0352194	0.0203505		13	1.09553	0.648	0.221357	0.0767794	0.0296556	0.0122174	0.00927488		13	0.371178	0.102908	0.0421621	0.0225432	0.0185167	0.0114203	0.0132934		13	0.734521	0.454367	0.160256	0.0574812	0.0182544	0.0102585	0.00466143		13	0.353816	0.17293	0.0663037	0.0520474
13.2	0.506555	0.20456	0.0231412	0.0689268	0.0188349	0.0252361	0.0196571		13.2	0.693547	0.228328	0.0559697	0.0427455	0.0438045	0.0350148	0.0199362		13.2	1.09809	0.651751	0.222809	0.0771352	0.0302508	0.0127488	0.00914374		13.2	0.373432	0.103692	0.0425297	0.0229782	0.0187123	0.0117512	0.0136418		13.2	0.735078	0.456751	0.160678	0.0570714	0.017894	0.0102974	0.00497671		13.2	0.354591	0.173557	0.0660414	0.0525885
13.4	0.508197	0.20583	0.023658	0.06986	0.0193009	0.0259198	0.0203329		13.4	0.696329	0.229603	0.0564152	0.0431503	0.0442348	0.0350146	0.0201615		13.4	1.10105	0.655173	0.22405	0.0772272	0.0305747	0.0132134	0.009332		13.4	0.375422	0.104107	0.0426004	0.0232241	0.0182589	0.0120927	0.01394		13.4	0.735624	0.458929	0.161074	0.056827	0.0176584	0.00978736	0.0049294		13.4	0.355751	0.174674	0.0661689	0.0530388
13.6	0.509682	0.207013	0.0243083	0.0700007	0.0199935	0.0263676	0.020623		13.6	0.699048	0.230549	0.0568524	0.0426691	0.0440766	0.0348124	0.0199719		13.6	1.10336	0.658638	0.225744	0.0775977	0.0307885	0.0135102	0.00929172		13.6	0.377502	0.104618	0.0431765	0.0229734	0.0182177	0.0124048	0.0136591		13.6	0.736238	0.46131	0.161795	0.0573616	0.017785	0.00993849	0.00506363		13.6	0.356472	0.175166	0.066193	0.0529397
13.8	0.511679	0.208399	0.0245854	0.0706949	0.0204642	0.0272084	0.0209198		13.8	0.701105	0.231723	0.0569879	0.0427054	0.0443577	0.0345665	0.0198812		13.8	1.10627	0.66218	0.227277	0.0779458	0.0312764	0.0139885	0.00971799		13.8	0.379557	0.10461	0.0434163	0.0230451	0.0177906	0.0120899	0.0136185		13.8	0.737186	0.463431	0.162879	0.0573562	0.0179366	0.0100961	0.00543113		13.8	0.357592	0.175584	0.0664248	0.0528753
14	0.513162	0.209139	0.0249963	0.0712007	0.0210489	0.0275346	0.0208578		14	0.703427	0.232665	0.056893	0.0420383	0.0442282	0.0343409	0.0199953		14	1.10857	0.665737	0.228991	0.0779965	0.0313245	0.0139775	0.00993681		14	0.381467	0.105446	0.0440572	0.0232234	0.0184219	0.0123868	0.0142088		14	0.737745	0.465486	0.16367	0.0577119	0.0181887	0.0102805	0.00558341		14	0.358421	0.176287	0.0668141	0.0532564
14.2	0.514855	0.210555	0.0254241	0.0722478	0.0218977	0.0278251	0.0211332		14.2	0.705883	0.233461	0.0574138	0.0422553	0.0442676	0.0344164	0.0202934		14.2	1.11047	0.669269	0.230278	0.0785112	0.0313543	0.0141092	0.0100257		14.2	0.383771	0.105896	0.0449777	0.0235647	0.0191142	0.0124212	0.0144974		14.2	0.738132	0.46759	0.164478	0.0575209	0.0181076	0.0105268	0.00586979		14.2	0.35995	0.177425	0.0670944	0.0534752
14.4	0.515945	0.211535	0.0257749	0.0727865	0.0223551	0.0280157	0.021378		14.4	0.708368	0.234359	0.0575737	0.042466	0.044223	0.0347078	0.0204195		14.4	1.11295	0.672402	0.23181	0.0789675	0.0313226	0.0139966	0.0100796		14.4	0.385993	0.106214	0.0452345	0.0238007	0.019578	0.0123899	0.0148741		14.4	0.739199	0.470112	0.165562	0.0578551	0.0185108	0.0111048	0.00612184		14.4	0.360435	0.178227	0.0671121	0.0535335
14.6	0.517659	0.213065	0.0259398	0.0734521	0.0230097	0.0291882	0.0220251		14.6	0.710334	0.235174	0.0575319	0.0424883	0.0444584	0.034673	0.0206621		14.6	1.11527	0.675414	0.23321	0.0791135	0.0314271	0.0135457	0.0101417		14.6	0.387958	0.106459	0.0450733	0.0238824	0.0200122	0.0125036	0.0149799		14.6	0.739641	0.472329	0.166465	0.0582972	0.0184929	0.0113554	0.00614975		14.6	0.361229	0.178862	0.0671299	0.0542919
14.8	0.519181	0.214253	0.0268199	0.0744407	0.0231495	0.0294091	0.0226942		14.8	0.712825	0.235568	0.0571919	0.042547	0.0441155	0.0342426	0.0206925		14.8	1.11719	0.678075	0.233855	0.0791561	0.0312412	0.0127267	0.00999517		14.8	0.38968	0.106618	0.0453686	0.0238517	0.0201663	0.012716	0.0152153		14.8	0.739785	0.474208	0.167121	0.0586485	0.0188649	0.0116592	0.00582198		14.8	0.361332	0.179019	0.0668733	0.0539181
15	0.520379	0.215498	0.0275147	0.0750092	0.0228724	0.0295125	0.0229778		15	0.715705	0.236993	0.0575069	0.0434979	0.0446317	0.0349648	0.0216424		15	1.11934	0.681148	0.234894	0.0795084	0.0310413	0.0123378	0.010404		15	0.39134	0.106817	0.0453678	0.0239141	0.0202462	0.0124471	0.0153753		15	0.740187	0.4758	0.167746	0.0591455	0.0188441	0.0115621	0.00566067		15	0.361555	0.179505	0.0667181	0.0540636
15.2	0.520987	0.216492	0.0273551	0.0750051	0.0227106	0.0294495	0.0231243		15.2	0.718224	0.237774	0.0577465	0.0439384	0.0446225	0.0349184	0.0216264		15.2	1.12125	0.683572	0.236025	0.0797645	0.0311646	0.0125324	0.0102471		15.2	0.39306	0.107277	0.0456096	0.024048	0.0202904	0.0125182	0.015197		15.2	0.740858	0.477806	0.168114	0.0596452	0.0189527	0.0119584	0.0054986		15.2	0.362402	0.180291	0.0669321	0.0542521
15.4	0.521472	0.217269	0.0269903	0.0749422	0.022564	0.0295051	0.0228758		15.4	0.720765	0.238962	0.0584341	0.0445139	0.045038	0.0349546	0.0215801		15.4	1.12292	0.685899	0.237295	0.0797691	0.0305913	0.0125729	0.010306		15.4	0.394824	0.107827	0.0456044	0.0238835	0.0201804	0.0123754	0.0154502		15.4	0.74078	0.479583	0.168518	0.0599121	0.0184592	0.0117493	0.00524089		15.4	0.36343	0.180878	0.0674575	0.0541285
15.6	0.522326	0.217765	0.0261952	0.0748753	0.0219485	0.0287978	0.0229095		15.6	0.723097	0.240165	0.0586295	0.0452262	0.0453077	0.0351441	0.0219614		15.6	1.12444	0.688275	0.237894	0.0797204	0.0303914	0.0124992	0.00974642		15.6	0.396745	0.108078	0.0454678	0.0239975	0.020455	0.0122755	0.0157624		15.6	0.741103	0.481429	0.169382	0.0604079	0.0188658	0.0117722	0.00579614		15.6	0.363594	0.180925	0.0673865	0.0537873
15.8	0.523197	0.21818	0.0257663	0.0747937	0.0220722	0.0288221	0.0229163		15.8	0.724403	0.240468	0.0581793	0.0451993	0.0447954	0.0344131	0.0215113		15.8	1.12656	0.691131	0.239738	0.0807665	0.0305041	0.0128373	0.00995862		15.8	0.398168	0.108194	0.045454	0.0239157	0.0208522	0.0120437	0.01544		15.8	0.741389	0.483335	0.170182	0.0611418	0.0186285	0.0123185	0.00598047		15.8	0.364139	0.181188	0.0673158	0.0532585
16	0.523909	0.218576	0.02571	0.074904	0.0218805	0.0286003	0.0226444		16	0.726274	0.24101	0.0580195	0.044963	0.0447799	0.0345731	0.0214148		16	1.12781	0.693213	0.240607	0.0810879	0.0302416	0.0129309	0.00958684		16	0.40017	0.108684	0.0459296	0.0244214	0.0214252	0.0120367	0.0159277		16	0.741199	0.484932	0.170547	0.0611185	0.0184568	0.012216	0.00620954		16	0.364629	0.181117	0.0672891	0.0530037
16.2	0.524743	0.218674	0.0255818	0.074873	0.0214533	0.0280859	0.022172		16.2	0.728389	0.242417	0.0579563	0.0448986	0.0442663	0.0346782	0.0216575		16.2	1.13002	0.696103	0.241648	0.0818645	0.030379	0.013009	0.00954093		16.2	0.402198	0.109185	0.0460673	0.024282	0.0214528	0.0119813	0.0161281		16.2	0.741683	0.486605	0.17108	0.0613449	0.0186548	0.0126105	0.0063761		16.2	0.365245	0.181473	0.0672377	0.0525844
16.4	0.525274	0.219124	0.0249735	0.0746107	0.0209209	0.0277939	0.0217028		16.4	0.730763	0.243657	0.0583633	0.0452373	0.0448259	0.0350529	0.022137		16.4	1.13171	0.698353	0.242563	0.0822499	0.0299276	0.0125007	0.00898585		16.4	0.403851	0.109163	0.0458067	0.0243951	0.0213538	0.0116312	0.0161052		16.4	0.742121	0.488812	0.172066	0.0619293	0.0189473	0.0128376	0.0067271		16.4	0.365835	0.18208	0.0673959	0.0527432
16.6	0.525874	0.219482	0.0245459	0.0745092	0.0199537	0.0274379	0.0216151		16.6	0.732946	0.244644	0.0585604	0.0454809	0.0449918	0.035201	0.0218272		16.6	1.13338	0.700471	0.243432	0.0827167	0.0297612	0.0123493	0.00873797		16.6	0.405658	0.10965	0.0452797	0.0245631	0.0211854	0.0117063	0.0158271		16.6	0.742666	0.490788	0.173086	0.0624416	0.018846	0.0128468	0.0072453		16.6	0.365926	0.181791	0.0673166	0.051853
16.8	0.526638	0.220107	0.0245616	0.074724	0.0196457	0.0269757	0.0218005		16.8	0.735206	0.245819	0.0584428	0.0456022	0.0455944	0.0355501	0.0218526		16.8	1.1353	0.703757	0.244801	0.0824075	0.0298958	0.012976	0.00910889		16.8	0.407526	0.110562	0.0453151	0.024894	0.0213227	0.0124685	0.0160388		16.8	0.74311	0.492367	0.17399	0.0623907	0.0188412	0.0129395	0.00736726		16.8	0.365961	0.181616	0.0671504	0.0519029
17	0.527479	0.220369	0.0247406	0.0751563	0.0193682	0.0268828	0.0217813		17	0.737246	0.246826	0.0585147	0.0459177	0.0457928	0.0357886	0.021658		17	1.13708	0.70638	0.246089	0.0826266	0.0305374	0.0132775	0.00901049		17	0.409149	0.111375	0.0453838	0.0248538	0.021121	0.0121814	0.0162256		17	0.743383	0.494022	0.174793	0.0623685	0.0184187	0.0126662	0.00715849		17	0.36645	0.181799	0.0669855	0.0521749
17.2	0.529054	0.221431	0.0254524	0.0757393	0.0193995	0.0272272	0.0223679		17.2	0.739564	0.248249	0.0590504	0.0461214	0.0461428	0.0361861	0.0218809		17.2	1.13857	0.708724	0.246818	0.0825401	0.0306614	0.0138331	0.00877714		17.2	0.411128	0.112179	0.0456139	0.0257888	0.0216874	0.0127307	0.0163071		17.2	0.743787	0.496072	0.175491	0.0623466	0.0183271	0.0126032	0.00715574		17.2	0.367476	0.182108	0.0669793	0.0527088
17.4	0.530297	0.222452	0.0259081	0.0765966	0.01996	0.0271401	0.0228202		17.4	0.741525	0.249442	0.0592152	0.0464488	0.0462143	0.0367376	0.0219564		17.4	1.14046	0.711325	0.247814	0.0826029	0.0306507	0.0136165	0.00903336		17.4	0.412759	0.112207	0.0456929	0.0255117	0.0213785	0.012752	0.0157229		17.4	0.743649	0.497075	0.175795	0.0623399	0.0181293	0.012234	0.00708669		17.4	0.368502	0.182327	0.0672923	0.0526329
17.6	0.531559	0.223303	0.0266545	0.077035	0.020334	0.0272967	0.0230826		17.6	0.743438	0.250459	0.0598166	0.0462175	0.0464315	0.0373049	0.0219017		17.6	1.14243	0.714271	0.248926	0.0824145	0.0309593	0.0141095	0.00947825		17.6	0.414843	0.112867	0.0465183	0.0260213	0.021679	0.0128842	0.0159428		17.6	0.743364	0.498169	0.176182	0.061959	0.0180654	0.0122021	0.00694481		17.6	0.369275	0.182433	0.0674437	0.0525836
17.8	0.532855	0.224677	0.0271556	0.0778172	0.0208337	0.027726	0.0234555		17.8	0.745092	0.25193	0.0602586	0.0469352	0.0468025	0.0376535	0.0220707		17.8	1.14415	0.716987	0.249671	0.0828168	0.0313523	0.0141069	0.00976834		17.8	0.416667	0.113163	0.0467694	0.0264558	0.0218552	0.0127481	0.0160838		17.8	0.74327	0.499109	0.176602	0.0619623	0.0178815	0.0117935	0.00668907		17.8	0.370014	0.182889	0.0673775	0.0529913
18	0.533747	0.225505	0.0278732	0.0782545	0.0215023	0.0280313	0.0233364		18	0.747191	0.252717	0.0605223	0.0467406	0.0471325	0.0380855	0.0227259		18	1.14501	0.719778	0.250717	0.0830382	0.0310689	0.0139125	0.00944637		18	0.418363	0.113774	0.0470309	0.0267723	0.0224245	0.0127392	0.0161359		18	0.742966	0.500174	0.17687	0.0618545	0.0178301	0.0112382	0.00634916		18	0.371012	0.183546	0.0677055	0.0538173
18.2	0.534548	0.226921	0.0285122	0.0791478	0.0221202	0.0282277	0.0234754		18.2	0.749322	0.253957	0.0611494	0.0473877	0.0477173	0.0390096	0.0231292		18.2	1.14641	0.721812	0.251473	0.0830254	0.0306414	0.0137748	0.00925223		18.2	0.420152	0.113699	0.0469774	0.0268582	0.0222462	0.0127627	0.0159892		18.2	0.742957	0.501229	0.176816	0.0617057	0.0175112	0.0108591	0.00594803		18.2	0.372199	0.184375	0.0683148	0.0545138
18.4	0.535009	0.227814	0.0286463	0.079206	0.0223203	0.028563	0.0233005		18.4	0.751251	0.254612	0.0610837	0.0474755	0.0480148	0.0391039	0.0230653		18.4	1.148	0.72423	0.252886	0.0832269	0.0304476	0.0137559	0.00936497		18.4	0.421759	0.11378	0.0467041	0.026898	0.0217934	0.0128858	0.0161106		18.4	0.743268	0.502839	0.176947	0.062054	0.0176659	0.0111146	0.00571497		18.4	0.373199	0.18578	0.0689992	0.055429
18.6	0.536046	0.228662	0.0289769	0.0799721	0.0228714	0.0288934	0.0235057		18.6	0.753067	0.255802	0.0608755	0.0477443	0.0482234	0.0394104	0.0236409		18.6	1.14918	0.725948	0.253282	0.082589	0.0300781	0.0131608	0.00882226		18.6	0.423685	0.113946	0.0466548	0.0265746	0.0215346	0.0126877	0.0155495		18.6	0.743106	0.504362	0.177293	0.0623804	0.0180254	0.0108638	0.00544467		18.6	0.373277	0.185777	0.0688834	0.0557213
18.8	0.536676	0.229482	0.0296089	0.0803884	0.0230195	0.0288598	0.0235439		18.8	0.755194	0.256435	0.0610527	0.0479689	0.0483579	0.0397806	0.0238664		18.8	1.15069	0.728534	0.254125	0.082844	0.0305648	0.0133645	0.00955744		18.8	0.425258	0.114162	0.0469334	0.0263609	0.0214886	0.0126953	0.0153442		18.8	0.743026	0.505688	0.177579	0.0623803	0.0179085	0.0103538	0.0051897		18.8	0.373427	0.185675	0.069033	0.0555786
19	0.537688	0.230414	0.0296823	0.0802945	0.022936	0.0295444	0.0235243		19	0.757403	0.257414	0.0614005	0.0480835	0.048799	0.0403447	0.0241271		19	1.15246	0.731223	0.255203	0.0833133	0.0312235	0.0139349	0.00997586		19	0.426818	0.114526	0.0470611	0.0262485	0.021393	0.0124912	0.0152684		19	0.743087	0.506939	0.177687	0.0626486	0.0176503	0.00989575	0.0051589		19	0.374733	0.186609	0.0698364	0.0563639
19.2	0.538347	0.231305	0.0290163	0.0802462	0.0231532	0.0294927	0.0236562		19.2	0.759372	0.258352	0.0619901	0.0479447	0.0490393	0.0404489	0.0237846		19.2	1.15379	0.732967	0.255944	0.0832384	0.0313249	0.0139705	0.00928057		19.2	0.428208	0.114883	0.0472742	0.0260402	0.0213896	0.0126112	0.0150597		19.2	0.743156	0.508042	0.177777	0.0626132	0.0179135	0.00985462	0.00476129		19.2	0.375403	0.18708	0.0699609	0.0567354
19.4	0.5394	0.231424	0.029049	0.0801558	0.0232167	0.0290537	0.0234223		19.4	0.761198	0.259129	0.0622312	0.0476172	0.0492607	0.0402141	0.0237527		19.4	1.15502	0.735269	0.256698	0.0837319	0.0313402	0.0142956	0.00939593		19.4	0.429988	0.114863	0.0471529	0.0251863	0.0211695	0.0126235	0.0154264		19.4	0.743206	0.50971	0.178338	0.0626671	0.0179452	0.00994372	0.00463515		19.4	0.375978	0.18726	0.0704912	0.0567139
19.6	0.540375	0.231801	0.0290644	0.0804736	0.0233284	0.0287001	0.023433		19.6	0.762748	0.259629	0.0622327	0.0477896	0.0490193	0.0401114	0.0236558		19.6	1.15656	0.737571	0.257602	0.0842972	0.0311979	0.01433	0.00911901		19.6	0.431455	0.115188	0.0475837	0.0251494	0.0211895	0.0127285	0.0158966		19.6	0.743717	0.511031	0.179274	0.0625886	0.0179367	0.00959234	0.0048805		19.6	0.375905	0.187302	0.0703439	0.0564184
19.8	0.541254	0.232479	0.0290082	0.0807437	0.0235606	0.0285617	0.0230552		19.8	0.76417	0.26007	0.0621336	0.0473827	0.0487601	0.0399615	0.0237605		19.8	1.15769	0.739482	0.258755	0.0844467	0.0312148	0.0145449	0.00937439		19.8	0.432868	0.115758	0.0477777	0.0248162	0.0212062	0.0127011	0.0158666		19.8	0.743464	0.512064	0.179883	0.0621462	0.0175091	0.00942557	0.00461706		19.8	0.376462	0.187661	0.0702806	0.0558952
20	0.542057	0.233277	0.0288045	0.0806666	0.0234064	0.0283389	0.0229619		20	0.765726	0.260495	0.0619808	0.0470454	0.0488086	0.0404456	0.0240661		20	1.1586	0.741535	0.259318	0.0849132	0.0314512	0.0145642	0.0094843		20	0.433956	0.115828	0.048093	0.0244373	0.0211037	0.0126155	0.0157918		20	0.74367	0.51339	0.180283	0.0620457	0.0174478	0.00902796	0.0045768		20	0.376665	0.187733	0.0701599	0.0551395
20.2	0.542853	0.233852	0.0284515	0.080385	0.0232137	0.0285153	0.0227126		20.2	0.767141	0.261224	0.0616377	0.0467868	0.0484274	0.0401948	0.0237375		20.2	1.16018	0.74385	0.260734	0.0861203	0.03212	0.0151467	0.0100798		20.2	0.435139	0.115796	0.0482852	0.0240108	0.0208752	0.0126259	0.0158564		20.2	0.74394	0.514752	0.18097	0.0626502	0.0177638	0.00926029	0.00436286		20.2	0.376667	0.188154	0.0700335	0.0547837
20.4	0.543198	0.234266	0.0280161	0.0801737	0.0231022	0.0282708	0.0225047		20.4	0.768894	0.261964	0.0619597	0.0468074	0.0486016	0.0403511	0.0237067		20.4	1.16131	0.745648	0.261376	0.0869901	0.0323069	0.0152192	0.0105477		20.4	0.436085	0.115818	0.048242	0.0236804	0.0207522	0.0127052	0.0156648		20.4	0.7444	0.516722	0.181807	0.0633648	0.0182668	0.00969528	0.00440048		20.4	0.376522	0.188417	0.0698346	0.054186
20.6	0.543977	0.235108	0.02801	0.0806118	0.023212	0.028458	0.0234157		20.6	0.770721	0.263014	0.0618563	0.0464123	0.0488579	0.0405448	0.0234992		20.6	1.16261	0.747533	0.262173	0.0878847	0.032879	0.0156039	0.011197		20.6	0.437809	0.116456	0.0488815	0.0241229	0.0212167	0.0130626	0.016071		20.6	0.745077	0.518568	0.182712	0.0634683	0.0183913	0.00999773	0.00439136		20.6	0.376401	0.188063	0.0689823	0.0532447
20.8	0.545059	0.235753	0.0283974	0.0808565	0.0237106	0.0288175	0.023905		20.8	0.772824	0.263905	0.0622784	0.0464108	0.049014	0.0409914	0.023782		20.8	1.16372	0.749602	0.262905	0.0881867	0.0334964	0.0158601	0.0113848		20.8	0.439248	0.116811	0.0491207	0.0243141	0.0209152	0.0134848	0.016397		20.8	0.745479	0.520237	0.183996	0.0639007	0.0187194	0.0105691	0.00389983		20.8	0.376461	0.188359	0.0685148	0.0531788
21	0.546246	0.236515	0.0287065	0.0813613	0.024049	0.0290279	0.0246461		21	0.77481	0.264933	0.0622863	0.046614	0.0492795	0.0412805	0.0244587		21	1.16458	0.751323	0.263405	0.089023	0.0334973	0.0158491	0.0113185		21	0.440532	0.117124	0.0492507	0.0247312	0.0210076	0.0133069	0.0163923		21	0.745939	0.522206	0.18561	0.0642364	0.018877	0.0112332	0.00402361		21	0.376971	0.188391	0.0682888	0.053074
21.2	0.547367	0.237694	0.0291116	0.0815692	0.0242524	0.0293775	0.0254775		21.2	0.776783	0.265928	0.0626059	0.0468471	0.0497102	0.0415646	0.0248046		21.2	1.16597	0.752861	0.263894	0.089189	0.0335141	0.0158603	0.0114491		21.2	0.44185	0.117731	0.0492595	0.0256249	0.0212877	0.0139971	0.0166821		21.2	0.746615	0.524023	0.186987	0.0648123	0.0192269	0.0118507	0.00435082		21.2	0.377458	0.188563	0.0685072	0.0528759
21.4	0.548342	0.238668	0.0295287	0.0822992	0.024773	0.0300961	0.0261928		21.4	0.778469	0.266776	0.0627962	0.0471849	0.0500533	0.0419591	0.0245559		21.4	1.16709	0.754548	0.264614	0.0896299	0.0335923	0.0156706	0.0114029		21.4	0.442956	0.117597	0.0487905	0.0253092	0.0210807	0.0139008	0.0167331		21.4	0.746544	0.525092	0.187674	0.0648369	0.0193892	0.0120223	0.00456256		21.4	0.377931	0.188858	0.0685196	0.0527286
21.6	0.549492	0.240157	0.02987	0.0830907	0.0251756	0.0312748	0.0267555		21.6	0.7799	0.267903	0.0631612	0.0475178	0.0505492	0.0421787	0.0252096		21.6	1.16788	0.756137	0.264927	0.0895149	0.0336139	0.0153987	0.0110898		21.6	0.444406	0.118188	0.0488227	0.0261237	0.0213749	0.0141525	0.0171963		21.6	0.746357	0.52644	0.1882	0.0647662	0.0192818	0.012125	0.00459861		21.6	0.378183	0.18927	0.0682494	0.0524129
21.8	0.550357	0.241347	0.0303977	0.0835396	0.0255788	0.031931	0.0272453		21.8	0.781726	0.269165	0.0633052	0.0482139	0.0508217	0.0422899	0.025863		21.8	1.16817	0.757392	0.265256	0.090073	0.0330808	0.0148458	0.010532		21.8	0.445672	0.11833	0.048673	0.0262453	0.0215389	0.0139402	0.016999		21.8	0.746756	0.528206	0.189394	0.0659801	0.0197546	0.0125494	0.00499398		21.8	0.378312	0.189792	0.0681356	0.0528487
22	0.551095	0.242434	0.030853	0.0838881	0.0260532	0.0326131	0.0275513		22	0.783228	0.270055	0.0630704	0.0481454	0.0511328	0.0423598	0.0259194		22	1.16879	0.758874	0.265682	0.0899419	0.0320917	0.014285	0.0101815		22	0.446804	0.118903	0.0484745	0.0266355	0.0219498	0.0138541	0.0172548		22	0.74716	0.529841	0.189911	0.0661735	0.0199895	0.0125942	0.00531426		22	0.378274	0.189724	0.0677812	0.0526865
22.2	0.551985	0.243768	0.0308228	0.0847177	0.026329	0.032936	0.0278362		22.2	0.784755	0.270742	0.0628803	0.0484854	0.0510939	0.04281	0.0257787		22.2	1.16948	0.760128	0.265995	0.0895569	0.0313886	0.0137523	0.00999105		22.2	0.447897	0.119052	0.0479092	0.0267624	0.0218699	0.0139747	0.0174413		22.2	0.747367	0.531494	0.190559	0.0666998	0.0202202	0.0132062	0.00583062		22.2	0.378387	0.18993	0.0679035	0.0525682
22.4	0.552399	0.2443	0.0306768	0.0848364	0.0263857	0.0334317	0.0280068		22.4	0.786595	0.271076	0.0627637	0.0485883	0.0511119	0.0426329	0.0256177		22.4	1.17005	0.76208	0.266494	0.089301	0.0312649	0.0134758	0.00966666		22.4	0.449447	0.119505	0.0477509	0.0266068	0.0220849	0.0136593	0.0173226		22.4	0.74766	0.533443	0.191737	0.0670371	0.0208488	0.0140393	0.00653235		22.4	0.378589	0.190473	0.0676117	0.0529203
22.6	0.552761	0.244897	0.0308721	0.085446	0.0264082	0.0335572	0.0276276		22.6	0.788152	0.272224	0.0628664	0.0487387	0.0513153	0.0423668	0.02594		22.6	1.17068	0.763996	0.267095	0.0888189	0.0313894	0.013033	0.00943158		22.6	0.450649	0.119787	0.047635	0.0264084	0.0220489	0.0134225	0.016919		22.6	0.747463	0.534866	0.192112	0.0671075	0.0209568	0.0138231	0.00659194		22.6	0.378329	0.190245	0.0669666	0.0530306
22.8	0.552913	0.245266	0.0304196	0.0853347	0.0262544	0.0336109	0.0271682		22.8	0.78996	0.272576	0.0634176	0.0489662	0.0518003	0.0424912	0.0257923		22.8	1.17185	0.766144	0.268362	0.0887354	0.0322465	0.0132104	0.00957377		22.8	0.452144	0.120404	0.0478896	0.0265739	0.0228021	0.0138721	0.0175319		22.8	0.747592	0.536007	0.19232	0.0674408	0.0210098	0.0137519	0.00673915		22.8	0.378722	0.190453	0.0669585	0.0533144
23	0.553672	0.24611	0.0305907	0.0856285	0.0264066	0.0335487	0.0274694		23	0.791525	0.273135	0.0636332	0.0486738	0.0519657	0.0422923	0.0254431		23	1.17309	0.768513	0.269564	0.088692	0.0322648	0.01356	0.00891462		23	0.453364	0.120985	0.0479268	0.0266215	0.0230922	0.0139826	0.0176282		23	0.747803	0.536724	0.192786	0.0671351	0.0211546	0.013694	0.00668645		23	0.379571	0.191322	0.0674727	0.0538551
23.2	0.553848	0.246482	0.0305545	0.0860096	0.0263709	0.0331156	0.0271965		23.2	0.792908	0.273815	0.0636523	0.0487644	0.0520781	0.0420341	0.0250589		23.2	1.1737	0.770299	0.270137	0.0884083	0.031802	0.0135977	0.008736		23.2	0.454854	0.121715	0.0484327	0.0269124	0.0233082	0.014325	0.0179537		23.2	0.747908	0.537759	0.193382	0.0671272	0.0214506	0.0138165	0.00678262		23.2	0.379775	0.191552	0.0675906	0.0541007
23.4	0.554003	0.246519	0.0312398	0.0860852	0.0261508	0.0326658	0.026548		23.4	0.793205	0.273484	0.0630412	0.0486274	0.0514208	0.0416476	0.024637		23.4	1.17472	0.772437	0.271039	0.0888365	0.0321906	0.014061	0.00953144		23.4	0.457007	0.122139	0.0489073	0.02745	0.0233372	0.0147025	0.0182984		23.4	0.748195	0.539494	0.194416	0.0675192	0.0217294	0.0141995	0.00746354		23.4	0.380114	0.191306	0.0677292	0.0541375
23.6	0.553934	0.247246	0.0313465	0.086609	0.0259824	0.032579	0.0262175		23.6	0.794668	0.274244	0.0629609	0.0492657	0.0514558	0.0417607	0.0245855		23.6	1.17582	0.774349	0.272418	0.0888363	0.0325475	0.0142266	0.00972488		23.6	0.458243	0.122764	0.0493314	0.0276415	0.0234103	0.0149059	0.018303		23.6	0.74792	0.539903	0.194624	0.0671226	0.0217273	0.0132383	0.00803352		23.6	0.380564	0.191844	0.068109	0.0543788
23.8	0.554274	0.248343	0.0315682	0.0870138	0.0261044	0.0329935	0.0265834		23.8	0.795513	0.274562	0.0622153	0.04856	0.0510767	0.0414489	0.0248019		23.8	1.17705	0.776191	0.273744	0.0893614	0.0333097	0.0147649	0.0104114		23.8	0.459469	0.122793	0.0494312	0.0279461	0.0236055	0.0148104	0.018066		23.8	0.747725	0.540423	0.194739	0.0675613	0.0217576	0.0132489	0.00828111		23.8	0.38086	0.192027	0.0680011	0.053846
24	0.554614	0.249116	0.0314893	0.087296	0.0265129	0.0334206	0.0270472		24	0.796283	0.274441	0.0620177	0.0482071	0.0504957	0.0407731	0.0244706		24	1.17805	0.778243	0.274743	0.0902678	0.0338242	0.0155136	0.0104931		24	0.460341	0.122664	0.0495486	0.0277418	0.0235925	0.0151346	0.0180797		24	0.74775	0.541108	0.194612	0.0679809	0.0216649	0.0132689	0.00871726		24	0.380914	0.192502	0.0680587	0.0537939
24.2	0.555357	0.249842	0.0319123	0.0878669	0.0270461	0.0337053	0.0270909		24.2	0.797906	0.274972	0.0621409	0.0479579	0.0502906	0.0407813	0.0245217		24.2	1.17905	0.780347	0.276313	0.0911453	0.0342443	0.0161468	0.0111514		24.2	0.461358	0.122755	0.049675	0.0276587	0.0233839	0.0148967	0.0181712		24.2	0.747495	0.541992	0.194622	0.0685053	0.022272	0.013454	0.00865246		24.2	0.381467	0.193546	0.0687035	0.054463
24.4	0.555451	0.250246	0.0320153	0.0876707	0.0272871	0.0332509	0.0270468		24.4	0.799247	0.275569	0.0621168	0.0475484	0.0497768	0.0408832	0.0246612		24.4	1.17999	0.782293	0.277426	0.091739	0.0344779	0.0167063	0.0114339		24.4	0.462688	0.123015	0.0500198	0.0278552	0.0234886	0.014968	0.018103		24.4	0.747	0.542749	0.194635	0.068738	0.0222258	0.0131878	0.00853865		24.4	0.381784	0.194112	0.0689464	0.0543924
24.6	0.556465	0.25101	0.0324784	0.0882985	0.0274513	0.0334377	0.027742		24.6	0.800457	0.276381	0.0623391	0.0473654	0.0499098	0.0410469	0.0248282		24.6	1.18106	0.784205	0.278645	0.092735	0.0344572	0.0169562	0.0116933		24.6	0.464374	0.123616	0.0501033	0.0284791	0.0234637	0.0147102	0.0183594		24.6	0.746702	0.542914	0.194509	0.068229	0.02169	0.0125633	0.00773609		24.6	0.382448	0.194847	0.0693345	0.0548558
24.8	0.556814	0.250813	0.0326006	0.088607	0.0270204	0.0331529	0.0277549		24.8	0.802125	0.277339	0.0631828	0.0476104	0.05007	0.041384	0.025187		24.8	1.18176	0.785975	0.279766	0.0930454	0.0347956	0.016838	0.0116941		24.8	0.465589	0.123919	0.0502187	0.0282966	0.0227988	0.0147517	0.0181586		24.8	0.746798	0.543416	0.194795	0.0686917	0.0214149	0.0122244	0.00744911		24.8	0.38332	0.195627	0.0701993	0.0553672
25	0.558035	0.251393	0.0330186	0.0891149	0.0273166	0.0334124	0.0281152		25	0.803889	0.27839	0.0633085	0.0483409	0.0506176	0.0415186	0.0260167		25	1.18267	0.78741	0.280513	0.0934212	0.0346084	0.0169897	0.0115531		25	0.466679	0.124222	0.0501817	0.0283058	0.0226806	0.0143421	0.0178651		25	0.746601	0.5444	0.195332	0.0682424	0.0209051	0.0118969	0.0074411		25	0.383918	0.195993	0.0707718	0.0555298
25.2	0.558773	0.251684	0.0332574	0.08948	0.0272812	0.0340137	0.0283197		25.2	0.805064	0.279015	0.0637342	0.0486422	0.0507748	0.0416415	0.0260246		25.2	1.18417	0.788541	0.281165	0.0935662	0.0345876	0.0172491	0.0112064		25.2	0.467677	0.1247	0.0500864	0.0279738	0.0226122	0.0146931	0.0180148		25.2	0.746693	0.544916	0.195512	0.0681582	0.0205375	0.011537	0.00720859		25.2	0.384198	0.196602	0.0711618	0.0555065
25.4	0.559612	0.252441	0.0328997	0.0898103	0.0272656	0.0343242	0.0284702		25.4	0.80652	0.279937	0.064273	0.0491122	0.0509377	0.0417514	0.0262598		25.4	1.18495	0.789865	0.282047	0.0939339	0.0347326	0.0173238	0.010817		25.4	0.468388	0.124677	0.0497773	0.0271973	0.0219461	0.0144355	0.0174735		25.4	0.746324	0.545783	0.195031	0.068078	0.0203334	0.0110094	0.00650032		25.4	0.384275	0.19713	0.0711997	0.055628
25.6	0.560557	0.253408	0.0325572	0.0901928	0.0274183	0.0344993	0.0288153		25.6	0.807604	0.280525	0.0643858	0.0492944	0.050879	0.0418678	0.0264898		25.6	1.18573	0.790897	0.282355	0.0939179	0.0341298	0.0168709	0.0103058		25.6	0.469487	0.12465	0.0495321	0.027178	0.0218993	0.0142046	0.0172206		25.6	0.746317	0.546593	0.195279	0.0682021	0.0201062	0.0108038	0.00637945		25.6	0.384463	0.197461	0.0709539	0.0549944
25.8	0.560941	0.253626	0.0325779	0.0898519	0.0276284	0.0344829	0.0288363		25.8	0.808774	0.281456	0.0647462	0.0494539	0.0508122	0.0417774	0.0262895		25.8	1.18717	0.792236	0.283058	0.094467	0.0337726	0.0169949	0.0103962		25.8	0.470304	0.124454	0.0498335	0.0267705	0.0217488	0.0139454	0.0168799		25.8	0.746352	0.547631	0.19606	0.0684476	0.020012	0.0110671	0.00637492		25.8	0.384672	0.197698	0.0706568	0.0549897
26	0.561777	0.254572	0.0324321	0.0903507	0.0281323	0.0349858	0.029258		26	0.809442	0.282002	0.0643272	0.0493094	0.0508672	0.0415892	0.0257002		26	1.18791	0.793341	0.283377	0.0940621	0.0328234	0.0162842	0.0100577		26	0.471284	0.124487	0.0496046	0.0263586	0.0213804	0.013604	0.0167891		26	0.746156	0.548648	0.196297	0.0684504	0.0196904	0.0111498	0.00645153		26	0.384797	0.198002	0.0705764	0.0544117
26.2	0.562612	0.254773	0.0322766	0.0906401	0.0282885	0.0347937	0.0292813		26.2	0.810464	0.282776	0.0646779	0.0495256	0.0510047	0.0418663	0.0255577		26.2	1.1887	0.794518	0.283712	0.0944145	0.0324444	0.0160093	0.00984555		26.2	0.47236	0.124605	0.0494664	0.0261974	0.0213514	0.013587	0.016696		26.2	0.74608	0.549691	0.197233	0.068615	0.0198221	0.0116361	0.00642859		26.2	0.38536	0.198754	0.0709205	0.0543953
26.4	0.562712	0.254579	0.0321527	0.0906823	0.0278804	0.0350126	0.0290268		26.4	0.811364	0.283536	0.0647295	0.0496628	0.0511969	0.0415419	0.0252287		26.4	1.18947	0.795983	0.284312	0.0947536	0.0326352	0.016021	0.0100799		26.4	0.473471	0.124743	0.0496811	0.0256018	0.0218356	0.0133857	0.0166668		26.4	0.746051	0.550512	0.197342	0.0683074	0.0195136	0.0120914	0.00618503		26.4	0.386121	0.199361	0.0709728	0.0547274
26.6	0.563009	0.254331	0.0319252	0.0903999	0.0271595	0.0344333	0.028583		26.6	0.812229	0.284437	0.0650908	0.0498309	0.0516588	0.0414343	0.0252242		26.6	1.19024	0.79752	0.285224	0.0949975	0.0326703	0.0154488	0.0104697		26.6	0.474069	0.12469	0.0496971	0.0256034	0.0219042	0.0132441	0.0166896		26.6	0.746369	0.551153	0.197736	0.0690128	0.019636	0.0125809	0.00611059		26.6	0.38602	0.199793	0.070988	0.0552655
26.8	0.563407	0.254661	0.0318206	0.0901785	0.0271378	0.0341923	0.0286512		26.8	0.813442	0.285207	0.065317	0.0503684	0.0523761	0.0424018	0.0252113		26.8	1.19116	0.798618	0.285526	0.094629	0.0327929	0.0154545	0.0105242		26.8	0.475626	0.125193	0.0499136	0.0260183	0.0230061	0.0137788	0.0176468		26.8	0.746505	0.551881	0.198161	0.0689627	0.0196205	0.0128124	0.00599608		26.8	0.385854	0.19963	0.0707601	0.0551773
27	0.564189	0.255526	0.0323944	0.0902722	0.0272256	0.0341481	0.0286514		27	0.814494	0.285902	0.0653457	0.0503632	0.0523399	0.0424565	0.0250455		27	1.19171	0.800381	0.28587	0.0948894	0.0329216	0.0157169	0.0109345		27	0.476635	0.1255	0.0500889	0.025652	0.0227616	0.0137404	0.0173829		27	0.746349	0.55245	0.198435	0.0683238	0.0191503	0.0124595	0.00554543		27	0.386309	0.199423	0.0710343	0.0549152
27.2	0.564142	0.255386	0.0327668	0.0903886	0.0270622	0.0344488	0.0282235		27.2	0.815039	0.286195	0.0646396	0.050662	0.052004	0.042168	0.0245916		27.2	1.19255	0.801562	0.286093	0.0953796	0.0330689	0.0159614	0.0113728		27.2	0.478091	0.125868	0.0502106	0.026267	0.0230242	0.0139634	0.0175924		27.2	0.746009	0.553298	0.198958	0.0680284	0.0190644	0.0129263	0.00582722		27.2	0.38638	0.199178	0.0709741	0.0546629
27.4	0.564288	0.256029	0.0330921	0.0905981	0.0269264	0.0346459	0.0279313		27.4	0.815511	0.285979	0.064196	0.0501938	0.0516836	0.0421413	0.0241256		27.4	1.19354	0.802923	0.286632	0.0956361	0.0337012	0.0161717	0.011692		27.4	0.478976	0.125893	0.0499038	0.0265449	0.0230804	0.0137181	0.0174695		27.4	0.745896	0.553698	0.199257	0.0677866	0.0192986	0.0126835	0.00599168		27.4	0.386818	0.199003	0.0710932	0.0549828
27.6	0.565159	0.257317	0.0333997	0.0912668	0.0270927	0.0355172	0.0285064		27.6	0.817116	0.286885	0.0642067	0.0501303	0.0518309	0.0425215	0.0240747		27.6	1.19454	0.804029	0.287254	0.0959055	0.0339469	0.0167514	0.0119996		27.6	0.479691	0.126183	0.0498059	0.026784	0.023096	0.0137821	0.0178418		27.6	0.745756	0.554201	0.199471	0.06774	0.0197332	0.0124499	0.00605577		27.6	0.38743	0.199498	0.0714166	0.0549782
27.8	0.566193	0.258835	0.0342248	0.0916074	0.0276941	0.0363408	0.0295796		27.8	0.817694	0.287087	0.0637964	0.0499421	0.051516	0.0427415	0.0239835		27.8	1.19524	0.805482	0.287882	0.0963157	0.0340698	0.0170287	0.0124591		27.8	0.481158	0.126798	0.0497476	0.0273042	0.0234908	0.0140238	0.0182384		27.8	0.745519	0.554662	0.199605	0.0679228	0.019515	0.0124711	0.00585345		27.8	0.38786	0.199112	0.0709966	0.0543177
28	0.566512	0.259407	0.0342582	0.0917982	0.0277883	0.036206	0.0290959		28	0.819119	0.287562	0.0641138	0.0503324	0.0517618	0.0430658	0.0242273		28	1.19548	0.806685	0.288013	0.0963302	0.0338655	0.0170566	0.0120834		28	0.482223	0.127525	0.0497833	0.0277037	0.023657	0.0144003	0.018231		28	0.745	0.555229	0.199571	0.0678371	0.0198667	0.0121187	0.00573238		28	0.388146	0.199515	0.0712172	0.0545878
28.2	0.567104	0.260271	0.034914	0.0921508	0.0281624	0.0366596	0.0290929		28.2	0.820258	0.288171	0.064175	0.0505432	0.0517701	0.0437567	0.0242431		28.2	1.19584	0.80797	0.289	0.0964218	0.0340145	0.0171775	0.0123045		28.2	0.48313	0.127876	0.0500211	0.0281079	0.0235409	0.0140333	0.0180696		28.2	0.744919	0.555981	0.199799	0.0680464	0.0201957	0.0120494	0.00531743		28.2	0.388376	0.19979	0.071376	0.0547466
28.4	0.567199	0.260723	0.0350315	0.0919056	0.0279138	0.0361666	0.028659		28.4	0.821176	0.288666	0.0645036	0.0505611	0.0515916	0.0435735	0.0244156		28.4	1.19604	0.80937	0.289035	0.0963926	0.0339278	0.0168938	0.0119708		28.4	0.484887	0.128653	0.0505942	0.0291934	0.0242613	0.0148118	0.0188623		28.4	0.744747	0.556794	0.200273	0.0682649	0.0200984	0.0116209	0.00543303		28.4	0.388529	0.199832	0.071628	0.0547557
28.6	0.567906	0.261091	0.0351432	0.0925119	0.027723	0.0361113	0.0286865		28.6	0.822715	0.289659	0.0649763	0.0513611	0.0519215	0.0436912	0.0245214		28.6	1.19603	0.810326	0.289204	0.0963264	0.033934	0.0161798	0.0120384		28.6	0.486099	0.129488	0.0506923	0.0295969	0.0245947	0.0146868	0.0188598		28.6	0.744992	0.557243	0.200418	0.0681601	0.0201049	0.0113084	0.00511572		28.6	0.389114	0.200367	0.0716304	0.0553654
28.8	0.568574	0.261058	0.0351453	0.0928544	0.0276464	0.0358558	0.0285379		28.8	0.824747	0.290279	0.0656058	0.051971	0.0522223	0.0438393	0.0246698		28.8	1.19636	0.81152	0.289782	0.0959847	0.0341301	0.0160355	0.0117387		28.8	0.486978	0.129902	0.0510194	0.0292838	0.0246851	0.014987	0.01862		28.8	0.745551	0.5586	0.201121	0.0689847	0.0204636	0.0110297	0.00563876		28.8	0.389131	0.200376	0.0717554	0.0551652
29	0.569598	0.261676	0.0355161	0.0929946	0.0283316	0.0361304	0.0286948		29	0.826329	0.290617	0.0657352	0.0524031	0.0520953	0.0437117	0.0252889		29	1.1968	0.812327	0.29017	0.0953352	0.0336988	0.0155391	0.0110305		29	0.487355	0.12996	0.050525	0.029502	0.0245534	0.0147812	0.0184033		29	0.745814	0.560064	0.201969	0.0689816	0.0210172	0.0117885	0.00627769		29	0.389155	0.200603	0.0715355	0.0550654
29.2	0.569403	0.262103	0.0350102	0.0932354	0.0282247	0.0363801	0.0286916		29.2	0.827676	0.290997	0.0657729	0.0522986	0.0519492	0.0439774	0.0253118		29.2	1.1974	0.813313	0.290608	0.0950989	0.0338103	0.0151741	0.0106736		29.2	0.488563	0.130497	0.0508471	0.0296406	0.0248081	0.0154489	0.0187478		29.2	0.746113	0.560967	0.202206	0.0692729	0.0212612	0.0118772	0.00617349		29.2	0.389299	0.200903	0.0713021	0.0552585
29.4	0.569428	0.262855	0.0343707	0.0932203	0.0284707	0.0360163	0.0288978		29.4	0.82873	0.291303	0.0661543	0.0528451	0.0515688	0.0440039	0.0254466		29.4	1.19772	0.814458	0.291516	0.0949501	0.0339388	0.0150267	0.0105468		29.4	0.489067	0.130281	0.0503981	0.029515	0.0243625	0.0155119	0.0181326		29.4	0.746586	0.562169	0.202458	0.069998	0.0220478	0.0122926	0.00627271		29.4	0.388873	0.200838	0.0708441	0.0549133
29.6	0.569495	0.263206	0.034136	0.0933029	0.0286103	0.0359658	0.0287422		29.6	0.829899	0.291773	0.0660488	0.0527292	0.0517704	0.0439927	0.0255661		29.6	1.1984	0.815559	0.292244	0.0945945	0.0335171	0.0145702	0.0101859		29.6	0.490065	0.130106	0.0505241	0.0298092	0.0248473	0.0157654	0.018299		29.6	0.746918	0.563155	0.203103	0.070465	0.022406	0.0124028	0.00644529		29.6	0.388692	0.200892	0.0703835	0.0542896
29.8	0.569549	0.26301	0.0338787	0.0931585	0.0288646	0.0357209	0.0284932		29.8	0.830972	0.292721	0.0662114	0.0527499	0.0521155	0.0444598	0.0259641		29.8	1.19943	0.817354	0.293246	0.0949147	0.0339052	0.0146731	0.0107345		29.8	0.490655	0.129952	0.0509995	0.029758	0.0246255	0.016129	0.0181196		29.8	0.747147	0.564571	0.203593	0.0707632	0.0224004	0.0128356	0.00677707		29.8	0.388531	0.201244	0.0700671	0.0541869
30	0.570253	0.263823	0.0343586	0.0940373	0.0292584	0.0359498	0.02865		30	0.831694	0.293414	0.0657667	0.0525927	0.052299	0.0442297	0.0262927		30	1.19975	0.818615	0.293824	0.0949094	0.0334952	0.0140896	0.0105345		30	0.491819	0.130297	0.0510518	0.0301438	0.0248876	0.0163174	0.0182498		30	0.747616	0.565975	0.20441	0.0715674	0.0224832	0.0135271	0.00691041		30	0.388522	0.201807	0.0708253	0.0543218
30.2	0.570542	0.263594	0.0340941	0.0939111	0.0288962	0.0353105	0.0283589		30.2	0.832055	0.293948	0.0660525	0.0520881	0.0522435	0.0439201	0.0260919		30.2	1.20077	0.820231	0.294822	0.0954432	0.034113	0.0144761	0.0110139		30.2	0.492608	0.130248	0.0510493	0.0301526	0.0254146	0.0163591	0.0187662		30.2	0.748138	0.567111	0.20513	0.0716455	0.0224167	0.0136393	0.00707329		30.2	0.388538	0.201992	0.0707487	0.0541421
30.4	0.57069	0.263462	0.0342539	0.0939036	0.0282496	0.0352728	0.0283756		30.4	0.833068	0.29459	0.0660121	0.0523862	0.0526779	0.0441853	0.0264281		30.4	1.20136	0.821838	0.295635	0.0956974	0.0344824	0.0145822	0.0114976		30.4	0.493196	0.130046	0.0507131	0.0295003	0.0259395	0.0158893	0.0187905		30.4	0.748213	0.567721	0.205323	0.0715334	0.022073	0.0140419	0.00695146		30.4	0.388738	0.202189	0.0708033	0.0546211
30.6	0.570904	0.263488	0.0338066	0.0936854	0.0279356	0.034722	0.0282569		30.6	0.834474	0.295489	0.0661529	0.0522878	0.0529639	0.0444276	0.0268084		30.6	1.20211	0.823288	0.296487	0.0957388	0.0346182	0.0144929	0.0118797		30.6	0.4937	0.129754	0.0509029	0.029305	0.0260429	0.0154395	0.0187463		30.6	0.748502	0.568412	0.206143	0.0718405	0.0224753	0.0145629	0.00712447		30.6	0.388326	0.202079	0.0704967	0.0547215
30.8	0.571421	0.264014	0.0339438	0.0937684	0.0282369	0.0348786	0.028553		30.8	0.835797	0.296386	0.0666189	0.0522707	0.0533851	0.0447103	0.0270859		30.8	1.20323	0.82491	0.297361	0.0960932	0.0350361	0.0152441	0.0120399		30.8	0.494726	0.129782	0.0512765	0.02945	0.0260613	0.0151874	0.0191203		30.8	0.748785	0.569661	0.20678	0.0713575	0.0225407	0.0144793	0.00733148		30.8	0.388699	0.201952	0.0704596	0.054464
31	0.571808	0.264291	0.0343903	0.0941962	0.0284718	0.0350632	0.0290366		31	0.836639	0.296804	0.0665138	0.0521679	0.0534354	0.0442621	0.0269883		31	1.20404	0.826332	0.298408	0.0969303	0.0355016	0.0163972	0.0122119		31	0.495301	0.129809	0.0513744	0.0290672	0.0253594	0.0149086	0.018837		31	0.749012	0.570379	0.207294	0.0710554	0.0225275	0.0142734	0.0074395		31	0.389591	0.202498	0.0711288	0.0547135
31.2	0.57221	0.264366	0.0341969	0.0942709	0.0284743	0.0354563	0.0294315		31.2	0.837373	0.297324	0.0665149	0.0519213	0.0537164	0.0442319	0.0264791		31.2	1.20525	0.827922	0.299016	0.0974211	0.0357902	0.0173649	0.0124577		31.2	0.49584	0.12985	0.0505186	0.0288571	0.0251462	0.0143361	0.0189847		31.2	0.749103	0.57105	0.208047	0.0710238	0.0225309	0.0146759	0.00789463		31.2	0.390018	0.202842	0.0715089	0.0549145
31.4	0.57331	0.265534	0.0346917	0.0945648	0.028999	0.0358771	0.0299938		31.4	0.838334	0.297695	0.0668022	0.0521515	0.054497	0.0444605	0.0265615		31.4	1.20651	0.829934	0.300268	0.0979	0.0367597	0.0184096	0.0129109		31.4	0.496512	0.129979	0.0505527	0.028353	0.0249407	0.0139883	0.0192755		31.4	0.748844	0.571733	0.208375	0.0710281	0.0226158	0.0140695	0.00793692		31.4	0.390809	0.203016	0.0716203	0.0553608
31.6	0.574009	0.266467	0.0347456	0.0946331	0.0291305	0.0361242	0.0303429		31.6	0.839569	0.29873	0.0670076	0.0523724	0.0546701	0.0446071	0.02672		31.6	1.2076	0.831443	0.300931	0.0984613	0.0371113	0.0186489	0.0132907		31.6	0.497527	0.130692	0.0510284	0.0284489	0.0249739	0.0140158	0.0195698		31.6	0.748963	0.572622	0.208902	0.0711581	0.0227819	0.0143183	0.0081492		31.6	0.391587	0.203227	0.0717564	0.0552283
31.8	0.574338	0.267006	0.0351764	0.0947189	0.0293243	0.036031	0.0304943		31.8	0.840524	0.298933	0.0670755	0.0526905	0.0551272	0.0446903	0.0267283		31.8	1.20819	0.832933	0.301525	0.0986549	0.0370557	0.0183561	0.0132211		31.8	0.498217	0.131093	0.0508378	0.0275438	0.0245791	0.0134614	0.0191732		31.8	0.748937	0.573056	0.209301	0.0713251	0.0225872	0.0136134	0.00813969		31.8	0.392193	0.203141	0.0719978	0.0548966
32	0.574401	0.267424	0.0349004	0.0947969	0.0291906	0.0353971	0.030076		32	0.841673	0.299299	0.0672838	0.0524677	0.0554145	0.0443479	0.0268346		32	1.20845	0.833812	0.301358	0.0984484	0.0366516	0.0178922	0.0126023		32	0.498964	0.131248	0.0506945	0.0278514	0.0241804	0.0132568	0.018907		32	0.748953	0.573763	0.209562	0.0714103	0.0228152	0.0133168	0.00872301		32	0.392037	0.203389	0.0719681	0.0547157
32.2	0.57546	0.268467	0.0353458	0.0954291	0.0296853	0.0360728	0.030514		32.2	0.842383	0.300147	0.0678975	0.0527543	0.0556249	0.0443141	0.0268828		32.2	1.20884	0.834776	0.301307	0.0983636	0.0364483	0.0177339	0.0121775		32.2	0.500143	0.131536	0.0510322	0.0278269	0.0243451	0.0135198	0.019363		32.2	0.749461	0.574642	0.210172	0.0716672	0.0226574	0.0134476	0.00888839		32.2	0.392032	0.203557	0.0715231	0.0542694
32.4	0.575829	0.269322	0.0353875	0.0954422	0.0295676	0.0358875	0.0302476		32.4	0.843875	0.300581	0.0682445	0.0528027	0.0559383	0.0439558	0.0271394		32.4	1.20907	0.835864	0.301269	0.0984712	0.0361806	0.0173582	0.0117923		32.4	0.501664	0.132634	0.0516347	0.0282687	0.0251048	0.0140842	0.0203114		32.4	0.749279	0.575182	0.210737	0.0717424	0.0225706	0.0131937	0.00907288		32.4	0.39215	0.20407	0.071726	0.0548686
32.6	0.576655	0.269807	0.0354122	0.0959332	0.0300124	0.0362065	0.0304393		32.6	0.844592	0.301088	0.0681063	0.0524372	0.0558186	0.0438015	0.0267367		32.6	1.20913	0.83629	0.301363	0.0982085	0.0356971	0.0167247	0.0111032		32.6	0.502648	0.1334	0.0520771	0.0278972	0.0250806	0.0138691	0.0200796		32.6	0.748872	0.57536	0.210986	0.0717242	0.0223153	0.0130632	0.00880018		32.6	0.392392	0.204552	0.0712197	0.0549148
32.8	0.577233	0.270317	0.0355524	0.0958819	0.0304178	0.0364131	0.0302866		32.8	0.845292	0.30108	0.068072	0.0523222	0.0557319	0.0437794	0.0264691		32.8	1.20988	0.836983	0.301739	0.0982891	0.0355046	0.0162583	0.0107534		32.8	0.503336	0.133924	0.0523837	0.027654	0.0250919	0.0139099	0.0203379		32.8	0.749207	0.576023	0.211234	0.0722077	0.022646	0.0136414	0.00899564		32.8	0.392831	0.204634	0.0713813	0.0551472
33	0.577154	0.271038	0.0355427	0.096104	0.0304301	0.0369208	0.0303071		33	0.846024	0.30133	0.0677962	0.0522512	0.0551412	0.043642	0.026374		33	1.21032	0.837651	0.3024	0.0981591	0.0347292	0.0153755	0.0102597		33	0.504182	0.134295	0.0528979	0.0278164	0.0254021	0.0141092	0.0202458		33	0.748942	0.576521	0.211394	0.0723542	0.0229077	0.0143705	0.00875662		33	0.39315	0.204903	0.0712084	0.0550336
33.2	0.576617	0.271925	0.0351897	0.0963913	0.0302029	0.0373565	0.0304515		33.2	0.847028	0.302421	0.0681685	0.0526939	0.0554914	0.0442081	0.0266905		33.2	1.21104	0.838665	0.302911	0.0983369	0.034621	0.0153463	0.010117		33.2	0.505494	0.134923	0.0534767	0.0281395	0.0257754	0.0145895	0.0204355		33.2	0.749068	0.576733	0.210777	0.072044	0.0225316	0.0140803	0.00792637		33.2	0.393051	0.204599	0.0709441	0.0549651
33.4	0.576534	0.272411	0.0350331	0.0967201	0.0300394	0.0370181	0.0302393		33.4	0.84735	0.302938	0.0682401	0.0531564	0.0549782	0.0444451	0.0264723		33.4	1.21141	0.839631	0.303733	0.0984771	0.0345492	0.0149257	0.00988566		33.4	0.506221	0.134908	0.0533309	0.028351	0.0255531	0.0148579	0.0200684		33.4	0.749672	0.577247	0.210558	0.0724895	0.0224848	0.0142721	0.00736663		33.4	0.39289	0.204644	0.0706572	0.055103
33.6	0.576888	0.273169	0.0350877	0.0971883	0.0300591	0.0371877	0.0298999		33.6	0.848467	0.303763	0.0680875	0.0528904	0.0551745	0.0448781	0.0265833		33.6	1.21189	0.840765	0.304506	0.0984373	0.0342068	0.0147334	0.00983368		33.6	0.507019	0.135111	0.0536424	0.0285123	0.0255262	0.0149553	0.0201236		33.6	0.749339	0.577804	0.210552	0.0722079	0.0218406	0.0141269	0.00645644		33.6	0.39243	0.204691	0.0703408	0.0549815
33.8	0.577113	0.273357	0.0351432	0.0977254	0.0303411	0.0374781	0.0304418		33.8	0.849117	0.304394	0.068061	0.0528859	0.055265	0.0454354	0.0268122		33.8	1.21238	0.841675	0.304811	0.0982462	0.0342326	0.0146122	0.00960261		33.8	0.508089	0.135648	0.0534214	0.0288088	0.0253072	0.0153827	0.0197549		33.8	0.749657	0.578699	0.210475	0.0719122	0.0215823	0.0139135	0.00641357		33.8	0.392311	0.205045	0.0704607	0.0547631
34	0.577191	0.273534	0.0354547	0.0985503	0.0302456	0.03781	0.0305958		34	0.849314	0.304501	0.0675036	0.0526307	0.0549432	0.04486	0.0263881		34	1.2134	0.842543	0.305692	0.0983049	0.034144	0.0143724	0.00939882		34	0.509508	0.135949	0.0536051	0.0293031	0.0254436	0.0156713	0.0200028		34	0.749592	0.579184	0.210786	0.0720275	0.0212102	0.0137914	0.00593962		34	0.392629	0.205422	0.070856	0.0548005
34.2	0.577221	0.273507	0.0353405	0.0987825	0.0294898	0.0376367	0.0305202		34.2	0.849992	0.304982	0.067793	0.0520318	0.0549045	0.0451971	0.0260135		34.2	1.21388	0.843662	0.30661	0.0983579	0.0343277	0.0145458	0.00944041		34.2	0.510184	0.135879	0.0532442	0.0291496	0.0253939	0.0152555	0.019968		34.2	0.749818	0.579674	0.210965	0.0721431	0.0211379	0.0135837	0.00540864		34.2	0.392689	0.205602	0.070624	0.054607
34.4	0.577515	0.273453	0.0355013	0.0989319	0.0288212	0.0375971	0.0303696		34.4	0.851083	0.305833	0.0674936	0.0522828	0.0548984	0.0455154	0.0265297		34.4	1.21421	0.844504	0.306885	0.0985142	0.0343176	0.0143594	0.00910462		34.4	0.510998	0.136353	0.0535704	0.0296204	0.0258353	0.0152754	0.0197907		34.4	0.749693	0.580123	0.211149	0.0721842	0.0212723	0.0137029	0.00505714		34.4	0.392863	0.205636	0.0701939	0.0546628
34.6	0.577555	0.273458	0.034774	0.0988751	0.0285557	0.037206	0.0301471		34.6	0.852128	0.306669	0.0674236	0.0520628	0.0546246	0.045482	0.0264834		34.6	1.21465	0.845901	0.307299	0.0987413	0.0344653	0.0145901	0.009016		34.6	0.511348	0.136173	0.0537777	0.0298005	0.025311	0.015389	0.019438		34.6	0.750101	0.581249	0.211673	0.0727641	0.0218319	0.0137345	0.00524732		34.6	0.393106	0.20581	0.0703575	0.0547732
34.8	0.577814	0.273569	0.0348415	0.0988317	0.0283432	0.0369369	0.0301738		34.8	0.852917	0.307033	0.0679114	0.0517532	0.0544848	0.0455556	0.0262766		34.8	1.21562	0.847545	0.308437	0.0996107	0.0348926	0.0154731	0.00931141		34.8	0.512161	0.136614	0.0535804	0.0304814	0.0253313	0.0157688	0.0198981		34.8	0.750478	0.582319	0.212171	0.0733661	0.0224796	0.0141464	0.00595614		34.8	0.39313	0.205617	0.0702655	0.0545237
35	0.578231	0.27361	0.0348633	0.0992177	0.0283171	0.0368154	0.0301089		35	0.853827	0.307558	0.0678324	0.0515294	0.0545617	0.0450957	0.0259281		35	1.21627	0.848985	0.309024	0.100551	0.0358366	0.0165625	0.00964529		35	0.512571	0.136692	0.0530161	0.0303016	0.0250114	0.0160431	0.0197768		35	0.750484	0.583183	0.212347	0.0736177	0.0226684	0.0140929	0.00640607		35	0.393296	0.205728	0.0704606	0.0546587
35.2	0.578903	0.273845	0.0346709	0.0987409	0.027994	0.0366938	0.0299365		35.2	0.855099	0.308491	0.0682311	0.0516631	0.0551142	0.0454489	0.0261793		35.2	1.21734	0.850782	0.309572	0.101377	0.0366839	0.0169559	0.0101677		35.2	0.513095	0.136573	0.0524981	0.0302037	0.025205	0.0162608	0.019725		35.2	0.750702	0.584339	0.212875	0.0741154	0.0229382	0.0144597	0.00704829		35.2	0.393586	0.205453	0.0703403	0.0546772
35.4	0.579206	0.274061	0.0349005	0.0990496	0.0282675	0.0364978	0.0295374		35.4	0.856429	0.309184	0.0686799	0.0522337	0.0553275	0.0455265	0.0265288		35.4	1.21848	0.852768	0.311084	0.102393	0.0379058	0.0174953	0.0109114		35.4	0.513497	0.136409	0.0524628	0.0299114	0.0252617	0.0164351	0.0194006		35.4	0.750691	0.585243	0.213172	0.0743824	0.0232366	0.0143737	0.00736291		35.4	0.393363	0.205265	0.0701121	0.0543789
35.6	0.57917	0.274299	0.0343026	0.0987583	0.027753	0.0358958	0.0291114		35.6	0.857122	0.309512	0.0683461	0.0517578	0.0549712	0.045181	0.0263931		35.6	1.21941	0.854302	0.311831	0.10314	0.0381195	0.0172047	0.011201		35.6	0.514049	0.13643	0.0524267	0.0300281	0.0250633	0.0163487	0.0189617		35.6	0.750786	0.58593	0.213813	0.0745713	0.0237109	0.014447	0.00785282		35.6	0.393524	0.205512	0.0705387	0.0541996
35.8	0.579589	0.274616	0.0345926	0.0988862	0.0279283	0.0357736	0.0291416		35.8	0.857778	0.310094	0.0684817	0.0518549	0.0554852	0.0451591	0.0265559		35.8	1.22005	0.855668	0.312332	0.103688	0.0381236	0.0173913	0.0109493		35.8	0.514483	0.13636	0.051703	0.0295123	0.0245	0.0160733	0.018499		35.8	0.751439	0.587123	0.214589	0.0753198	0.0241532	0.0145843	0.00862391		35.8	0.393647	0.2057	0.0707488	0.0540549
36	0.580131	0.275311	0.0343177	0.0989862	0.0279352	0.0357554	0.0289112		36	0.858945	0.310848	0.0686346	0.0518715	0.0558457	0.0450528	0.0269867		36	1.22056	0.856727	0.312515	0.104128	0.0378341	0.0173281	0.010922		36	0.515383	0.13687	0.0515528	0.0297911	0.0247292	0.0164223	0.0183629		36	0.751539	0.588122	0.215274	0.0756812	0.0244838	0.0150944	0.00935415		36	0.393396	0.205648	0.0705841	0.0537356
36.2	0.581161	0.276152	0.0347567	0.0996186	0.0285164	0.0361313	0.0293415		36.2	0.859891	0.311618	0.0691418	0.0522529	0.0563754	0.0451519	0.027308		36.2	1.22155	0.857928	0.31337	0.104572	0.0382249	0.0177409	0.0111331		36.2	0.516312	0.137195	0.051752	0.0296637	0.0250657	0.0163757	0.0184747		36.2	0.751225	0.588704	0.216123	0.0757076	0.0248192	0.0151223	0.00926914		36.2	0.393541	0.205842	0.07051	0.0535842
36.4	0.58182	0.276858	0.0350706	0.0996298	0.028858	0.0363375	0.0293702		36.4	0.860137	0.311132	0.0685638	0.0518897	0.0559309	0.0444601	0.0267343		36.4	1.22211	0.858876	0.314406	0.10517	0.0383257	0.0181059	0.0115868		36.4	0.5176	0.137836	0.0526021	0.0298194	0.0255467	0.0166619	0.0188897		36.4	0.750577	0.589067	0.216284	0.0755889	0.0249077	0.0149393	0.00936573		36.4	0.393701	0.206049	0.0710716	0.0542682
36.6	0.582704	0.277647	0.0357323	0.0997283	0.0294778	0.0364405	0.0294955		36.6	0.860237	0.31148	0.0685076	0.0517786	0.055801	0.0443089	0.0264571		36.6	1.22255	0.859521	0.314621	0.10501	0.0380099	0.0179413	0.0118214		36.6	0.518469	0.138056	0.052959	0.029068	0.0255356	0.0162603	0.0186743		36.6	0.750384	0.589129	0.216504	0.0756961	0.0254084	0.0152018	0.00910638		36.6	0.394597	0.20647	0.0711202	0.0541645
36.8	0.582906	0.278526	0.0357864	0.0997854	0.0293078	0.0364741	0.029488		36.8	0.860848	0.311994	0.0683939	0.0528493	0.0559743	0.0444453	0.026456		36.8	1.2231	0.860124	0.31535	0.105212	0.0381533	0.0177388	0.0125311		36.8	0.519155	0.138131	0.0530883	0.0287676	0.0255793	0.0163507	0.0186851		36.8	0.750245	0.589084	0.216493	0.0756776	0.0254373	0.0153826	0.00871958		36.8	0.395403	0.20682	0.0714929	0.0546511
37	0.583183	0.279229	0.0359931	0.100153	0.0295525	0.0365144	0.0299018		37	0.861987	0.312994	0.0687297	0.053488	0.056079	0.0449746	0.0266967		37	1.22352	0.861407	0.316651	0.105383	0.0383381	0.0178937	0.0127482		37	0.520621	0.138404	0.0536436	0.0283882	0.0260034	0.0165714	0.0183659		37	0.750161	0.589678	0.216555	0.0755828	0.0251287	0.0153617	0.00838338		37	0.395958	0.206719	0.0718565	0.0544974
37.2	0.58394	0.280309	0.0366355	0.100194	0.0302438	0.0363867	0.0306323		37.2	0.862438	0.313638	0.0691304	0.0539144	0.0559072	0.0451576	0.0268622		37.2	1.22356	0.862385	0.31714	0.105236	0.0385509	0.0180514	0.0131597		37.2	0.521318	0.138484	0.0536118	0.0284088	0.0257821	0.0163169	0.0185236		37.2	0.750458	0.589811	0.216482	0.0750874	0.0245454	0.0150536	0.00823417		37.2	0.396224	0.207026	0.071747	0.0548224
37.4	0.584827	0.280879	0.0371493	0.100342	0.0304508	0.0365313	0.0307389		37.4	0.86313	0.314014	0.0690193	0.0539828	0.0555973	0.0453857	0.0267108		37.4	1.22372	0.86282	0.317661	0.105052	0.038623	0.0176397	0.0134139		37.4	0.521963	0.138762	0.0534422	0.0280798	0.0258572	0.0161471	0.0185556		37.4	0.750521	0.590405	0.217026	0.0749834	0.024307	0.0152298	0.00807295		37.4	0.396594	0.207501	0.0718227	0.0549815
37.6	0.585416	0.281518	0.0375752	0.10096	0.0312807	0.0369834	0.0313888		37.6	0.864186	0.314389	0.0689413	0.0539838	0.0557061	0.0457955	0.0270843		37.6	1.22389	0.863256	0.317909	0.104643	0.0381134	0.0171725	0.0133948		37.6	0.522646	0.138775	0.0531619	0.0277493	0.0254753	0.0156075	0.0183484		37.6	0.750629	0.591304	0.217581	0.0748228	0.0243909	0.0156711	0.00852251		37.6	0.396593	0.207379	0.0716218	0.0544116
37.8	0.585443	0.281891	0.0379018	0.101258	0.0315474	0.0376404	0.0320775		37.8	0.865074	0.314751	0.0687638	0.0543746	0.0560124	0.0460401	0.0274577		37.8	1.22447	0.864001	0.318629	0.104221	0.0382402	0.0170481	0.01338		37.8	0.523455	0.139042	0.0529477	0.0277003	0.0254863	0.0155807	0.0182973		37.8	0.751274	0.591912	0.217797	0.0745815	0.0242628	0.0158627	0.00875222		37.8	0.396709	0.207518	0.0717707	0.0541344
38	0.585689	0.282342	0.0382626	0.101625	0.0313408	0.0377709	0.0319694		38	0.865707	0.315059	0.0682832	0.0540184	0.055489	0.0457792	0.0273398		38	1.22511	0.864911	0.319589	0.10453	0.0387265	0.0168702	0.0138004		38	0.5239	0.138575	0.0532535	0.0275348	0.0254691	0.0153995	0.018358		38	0.751211	0.592534	0.218522	0.0746849	0.023883	0.0157145	0.00841673		38	0.396771	0.207527	0.0713365	0.0541342
38.2	0.586146	0.283221	0.0383981	0.101789	0.0312031	0.0377551	0.0317387		38.2	0.866992	0.315389	0.0682045	0.053697	0.0553332	0.0456853	0.0273692		38.2	1.22463	0.865796	0.319583	0.104123	0.0386888	0.0165345	0.0133853		38.2	0.524514	0.138807	0.0537423	0.0275613	0.0259704	0.0150434	0.0185008		38.2	0.751295	0.593118	0.219129	0.0748353	0.0235423	0.0154141	0.00821382		38.2	0.396848	0.207399	0.0712324	0.0542048
38.4	0.58667	0.283495	0.03844	0.101896	0.0314557	0.037983	0.031664		38.4	0.86793	0.316024	0.0681404	0.0540073	0.0553235	0.0458232	0.027519		38.4	1.22457	0.866452	0.319141	0.103704	0.0387232	0.0163985	0.0129669		38.4	0.525571	0.139535	0.0545005	0.0284909	0.0261155	0.0156574	0.0193507		38.4	0.751213	0.5936	0.219105	0.0749602	0.0234716	0.0153469	0.0084668		38.4	0.397059	0.207889	0.0706936	0.0543828
38.6	0.586395	0.283739	0.0381612	0.102033	0.0317325	0.0376529	0.031394		38.6	0.868469	0.316193	0.068172	0.0537089	0.0553583	0.0458474	0.0272566		38.6	1.22519	0.867463	0.3193	0.103867	0.0387034	0.0165973	0.0130606		38.6	0.525711	0.139565	0.05422	0.0283712	0.0257627	0.0155824	0.0195166		38.6	0.751525	0.594296	0.219729	0.0751854	0.0234592	0.0153852	0.0085597		38.6	0.39752	0.208402	0.0712075	0.055008
38.8	0.586202	0.283905	0.0382043	0.102113	0.0313258	0.0376212	0.0311458		38.8	0.869326	0.316645	0.0686326	0.0534565	0.0551181	0.0459731	0.0268849		38.8	1.2258	0.868222	0.319876	0.104264	0.0389501	0.0168866	0.0132827		38.8	0.52679	0.14001	0.0548664	0.0293186	0.0262654	0.0159472	0.0199353		38.8	0.751571	0.594793	0.219948	0.0749864	0.0233132	0.0155156	0.00892873		38.8	0.397208	0.208045	0.0706467	0.0548375
39	0.586144	0.284185	0.0382224	0.102383	0.0312168	0.0378219	0.0311203		39	0.870546	0.317246	0.0688587	0.0535311	0.0555511	0.0456909	0.0270291		39	1.22621	0.868771	0.320198	0.104361	0.0392898	0.0171383	0.0127605		39	0.527148	0.139975	0.0549385	0.0292978	0.0264064	0.0164039	0.0200879		39	0.751955	0.595418	0.220239	0.0748648	0.0232385	0.0153639	0.00882086		39	0.397747	0.208284	0.0710273	0.0552091
39.2	0.586191	0.284396	0.0382175	0.101964	0.0312159	0.0378012	0.0311072		39.2	0.871437	0.318239	0.0691724	0.0542216	0.0560265	0.0466359	0.0271774		39.2	1.22685	0.869437	0.320685	0.10448	0.0390411	0.0169691	0.0122734		39.2	0.527484	0.139698	0.0550799	0.0292342	0.0265826	0.0169338	0.0202334		39.2	0.752286	0.596219	0.220932	0.0752305	0.0232616	0.0156323	0.0091533		39.2	0.397655	0.208589	0.0710353	0.0549336
39.4	0.585733	0.284531	0.0376909	0.10196	0.0311992	0.0376798	0.03058		39.4	0.872479	0.318806	0.0697465	0.0547883	0.0562208	0.0468783	0.027376		39.4	1.22769	0.870812	0.321212	0.10505	0.0393869	0.0173575	0.0124627		39.4	0.52816	0.140465	0.055245	0.0297011	0.0267356	0.0171614	0.0205401		39.4	0.752386	0.596355	0.220802	0.0753774	0.0230635	0.0153536	0.00901999		39.4	0.397526	0.209058	0.0710517	0.0547596
39.6	0.585647	0.285263	0.037883	0.101891	0.0313325	0.0375418	0.0308547		39.6	0.872881	0.319022	0.0694945	0.0546151	0.0565272	0.0466088	0.0271434		39.6	1.2286	0.871864	0.321754	0.105521	0.0391719	0.0177582	0.012266		39.6	0.528812	0.140931	0.055487	0.0301638	0.0266248	0.0171442	0.0205629		39.6	0.752363	0.596862	0.221293	0.0756246	0.022923	0.0150383	0.00907183		39.6	0.398001	0.209931	0.0715787	0.0552615
39.8	0.585914	0.285729	0.0380641	0.102006	0.0316397	0.037899	0.0308894		39.8	0.874289	0.319822	0.0700439	0.0547884	0.0572345	0.0470557	0.0270918		39.8	1.22926	0.872644	0.32212	0.105504	0.0385619	0.0182794	0.0117841		39.8	0.529535	0.141789	0.0555464	0.0305267	0.0267785	0.0173636	0.0207618		39.8	0.752814	0.597945	0.221845	0.0759622	0.022739	0.0151501	0.00948078		39.8	0.398222	0.210253	0.0716223	0.055175
40	0.586174	0.286243	0.0380457	0.102448	0.0316884	0.0382706	0.0312032		40	0.87551	0.320247	0.070564	0.0550532	0.0576628	0.0472965	0.0273213		40	1.22998	0.873577	0.322915	0.105664	0.0384561	0.018387	0.0117948		40	0.530431	0.142494	0.0561403	0.0312564	0.0267601	0.0177111	0.0208166		40	0.75225	0.597905	0.221466	0.0759055	0.0224241	0.0143791	0.00893797		40	0.398616	0.210732	0.0718889	0.0551903
40.2	0.586622	0.286529	0.0381726	0.102731	0.0315304	0.0377705	0.0316316		40.2	0.876026	0.320666	0.0706624	0.0551147	0.0576696	0.0475805	0.0271518		40.2	1.23063	0.874454	0.323906	0.106175	0.0387228	0.0187056	0.0119417		40.2	0.531719	0.142578	0.0566469	0.0320758	0.0270157	0.0174837	0.0211065		40.2	0.75186	0.597751	0.221287	0.0757397	0.0221474	0.013828	0.00851913		40.2	0.398559	0.210986	0.0718551	0.0548449
40.4	0.586743	0.286921	0.0384656	0.103044	0.031437	0.0378064	0.0314543		40.4	0.876302	0.320765	0.0704206	0.0550425	0.0574226	0.0474652	0.0268419		40.4	1.23104	0.874974	0.324148	0.106182	0.0384526	0.0187603	0.0118192		40.4	0.533265	0.143368	0.0574421	0.0322635	0.0275278	0.0183005	0.0216583		40.4	0.751816	0.597533	0.220693	0.0753574	0.0220011	0.0136141	0.00768924		40.4	0.398771	0.211594	0.0721196	0.055192
40.6	0.586936	0.287482	0.0386268	0.103014	0.0312166	0.0375476	0.0315		40.6	0.877409	0.321971	0.0712037	0.0552376	0.058064	0.0482076	0.027214		40.6	1.23128	0.875698	0.324804	0.106227	0.0384666	0.0188301	0.0116568		40.6	0.534007	0.143924	0.0575998	0.0321938	0.0277342	0.0180346	0.0216171		40.6	0.751773	0.597432	0.220516	0.0752665	0.0217554	0.0135559	0.00672334		40.6	0.399557	0.212255	0.0725812	0.0552763
40.8	0.587083	0.287813	0.0380239	0.103209	0.0310798	0.0370126	0.0315522		40.8	0.878257	0.32262	0.0715839	0.0555963	0.0584457	0.0482539	0.0276195		40.8	1.23168	0.876598	0.325399	0.106304	0.0387087	0.0189038	0.0117766		40.8	0.534878	0.144208	0.0571238	0.0324432	0.0275927	0.018261	0.0219041		40.8	0.752072	0.598038	0.220795	0.0754429	0.0216741	0.0137952	0.00663299		40.8	0.399235	0.211772	0.0724265	0.0551963
41	0.587623	0.287995	0.0377631	0.102859	0.0311166	0.036935	0.0316671		41	0.879312	0.323383	0.0723458	0.0558423	0.0583424	0.0487012	0.0280534		41	1.23237	0.87802	0.325973	0.106541	0.0389864	0.0193024	0.0117945		41	0.53556	0.144423	0.0569317	0.0324789	0.0276216	0.0177365	0.021628		41	0.752825	0.599459	0.220975	0.0759011	0.0219833	0.0146064	0.00696342		41	0.399014	0.211371	0.072721	0.0548122
41.2	0.588058	0.288395	0.0378919	0.10243	0.031016	0.0368292	0.0315357		41.2	0.879472	0.323133	0.0724626	0.0554434	0.0578375	0.0481983	0.0280688		41.2	1.2325	0.878892	0.325997	0.106678	0.0386435	0.0191364	0.0115681		41.2	0.535788	0.144841	0.0564491	0.0324963	0.0271226	0.01732	0.0216873		41.2	0.753062	0.600019	0.221651	0.0759623	0.0220438	0.01501	0.00734206		41.2	0.398815	0.211533	0.0723094	0.0547848
41.4	0.588654	0.2888	0.0378943	0.102606	0.0307813	0.0370517	0.0316933		41.4	0.880578	0.32395	0.0727747	0.0554494	0.0580209	0.0485599	0.0286774		41.4	1.23322	0.879931	0.326514	0.107056	0.0385713	0.0190271	0.0115221		41.4	0.536311	0.145	0.0561145	0.0323235	0.0271	0.0168087	0.0215179		41.4	0.753589	0.601178	0.2219	0.0762087	0.0223665	0.0158314	0.00773503		41.4	0.398381	0.210992	0.0719982	0.0545944
41.6	0.588568	0.289205	0.0377684	0.103202	0.0309246	0.0372725	0.0318775		41.6	0.881332	0.324126	0.0724062	0.0552987	0.0572593	0.0486603	0.0289344		41.6	1.23403	0.881258	0.327156	0.107783	0.0391188	0.0192382	0.0118178		41.6	0.537092	0.144818	0.0556856	0.0320404	0.0268505	0.0162922	0.0212035		41.6	0.753865	0.602051	0.222355	0.0764286	0.0229513	0.0165443	0.00795382		41.6	0.398424	0.210783	0.0718407	0.0546125
41.8	0.589214	0.289921	0.0379051	0.103619	0.0310513	0.038159	0.0320837		41.8	0.881994	0.324195	0.0722774	0.0548654	0.0569599	0.0480481	0.0290808		41.8	1.23448	0.882547	0.3278	0.107758	0.039671	0.0193494	0.0121076		41.8	0.537743	0.144895	0.0557883	0.0318243	0.026866	0.0163229	0.0208348		41.8	0.754075	0.602677	0.223162	0.076775	0.0232372	0.0170078	0.00806524		41.8	0.398175	0.210681	0.0719774	0.05467
42	0.589124	0.289753	0.0375955	0.103415	0.0305244	0.0378119	0.0316572		42	0.882306	0.324674	0.0720052	0.0544188	0.0566334	0.0476763	0.0288704		42	1.23508	0.88362	0.328487	0.107953	0.040235	0.019476	0.0125263		42	0.538702	0.144783	0.0559067	0.0316475	0.026528	0.0162235	0.0208209		42	0.754109	0.603609	0.223791	0.0771175	0.0233252	0.0166667	0.00825513		42	0.398514	0.210578	0.0721091	0.0553694
42.2	0.589438	0.289623	0.0373767	0.103451	0.0306099	0.0378923	0.0316578		42.2	0.882978	0.324765	0.0716089	0.0544211	0.0562475	0.0474432	0.0285097		42.2	1.23528	0.884702	0.328566	0.107853	0.0404332	0.0197608	0.0123476		42.2	0.539905	0.145289	0.0562127	0.0318153	0.0266433	0.0161878	0.0207837		42.2	0.754269	0.604437	0.224368	0.0776584	0.0232541	0.0169042	0.00844291		42.2	0.398669	0.21053	0.0724107	0.0557515
42.4	0.589942	0.289564	0.0371758	0.103742	0.0305078	0.0380931	0.0315409		42.4	0.883362	0.325355	0.0717271	0.0544079	0.0561726	0.0475527	0.0285602		42.4	1.236	0.885751	0.32883	0.107633	0.0406335	0.0198658	0.0126199		42.4	0.5409	0.145469	0.0565933	0.0320373	0.026246	0.0159921	0.020726		42.4	0.754444	0.605344	0.225002	0.0780501	0.0236722	0.0174088	0.00860255		42.4	0.398733	0.211306	0.0725154	0.0559171
42.6	0.590225	0.289455	0.0367265	0.103808	0.029984	0.0375785	0.0312205		42.6	0.884039	0.326106	0.0713148	0.0542889	0.0562877	0.0473938	0.0287745		42.6	1.23697	0.886719	0.32989	0.107799	0.0407255	0.0199401	0.0132012		42.6	0.541216	0.145335	0.0563555	0.0316678	0.0260202	0.0156917	0.020157		42.6	0.754704	0.606381	0.225874	0.0782449	0.024183	0.0173929	0.00874718		42.6	0.398635	0.211276	0.0726401	0.0562987
42.8	0.590601	0.289697	0.0367142	0.103785	0.029811	0.0379879	0.030952		42.8	0.885032	0.327287	0.0715747	0.0544642	0.055962	0.047548	0.0288554		42.8	1.23751	0.887639	0.33041	0.10779	0.0409369	0.019728	0.0131896		42.8	0.541976	0.145281	0.0563008	0.0317151	0.0259668	0.0159901	0.0201031		42.8	0.754389	0.606931	0.225944	0.0782568	0.0242837	0.017169	0.00906056		42.8	0.3988	0.211104	0.0725636	0.0565017
43	0.591242	0.290389	0.0367585	0.103807	0.0301031	0.0379709	0.0308756		43	0.886024	0.328232	0.0721976	0.0545937	0.0566699	0.0480153	0.029221		43	1.23799	0.888131	0.330903	0.10781	0.0405546	0.0193087	0.0128609		43	0.542137	0.145097	0.055758	0.0310577	0.0261278	0.0162408	0.0198336		43	0.755089	0.607621	0.226776	0.0789947	0.0251321	0.0176223	0.00923984		43	0.399071	0.211129	0.0729065	0.0561861
43.2	0.592334	0.290929	0.0370405	0.103841	0.0306815	0.0380348	0.0306229		43.2	0.88695	0.329336	0.072758	0.0551405	0.0572537	0.0489776	0.0295906		43.2	1.23859	0.889082	0.331229	0.108281	0.0404846	0.0192106	0.0131347		43.2	0.542317	0.145062	0.0557103	0.0312335	0.026198	0.0162521	0.01958		43.2	0.755282	0.608275	0.227207	0.0798153	0.0251635	0.0176465	0.00971347		43.2	0.399111	0.21196	0.07301	0.0559892
43.4	0.592637	0.291566	0.0372328	0.104086	0.0308583	0.0379794	0.0306243		43.4	0.888067	0.329892	0.0731206	0.0552481	0.0573312	0.0489462	0.0295583		43.4	1.23945	0.890447	0.331703	0.108721	0.0406888	0.0192246	0.013526		43.4	0.542975	0.145418	0.0558538	0.0317692	0.026471	0.0162058	0.0196353		43.4	0.755251	0.608326	0.227083	0.0801903	0.02508	0.0169634	0.00975806		43.4	0.399805	0.212856	0.0736294	0.0565846
43.6	0.593566	0.292256	0.038054	0.104421	0.0312711	0.0382379	0.030994		43.6	0.888901	0.330511	0.0734654	0.0552801	0.0577704	0.049459	0.0292963		43.6	1.24068	0.891543	0.33277	0.109471	0.0409537	0.0192788	0.014148		43.6	0.543632	0.145216	0.0561822	0.0315044	0.0261637	0.0162014	0.019837		43.6	0.754917	0.60912	0.227175	0.0802933	0.0250447	0.0163607	0.00958835		43.6	0.400058	0.213441	0.0740139	0.0565646
43.8	0.594126	0.292829	0.0381094	0.1042	0.0312222	0.0379779	0.0313729		43.8	0.889613	0.330825	0.0732067	0.0550733	0.057786	0.0496469	0.0287445		43.8	1.24119	0.892332	0.333436	0.109765	0.0410103	0.01872	0.013989		43.8	0.544287	0.145218	0.0563239	0.0316116	0.0266873	0.016179	0.0197338		43.8	0.754883	0.609531	0.227508	0.0801279	0.024786	0.0160239	0.0096489		43.8	0.400402	0.213764	0.0735471	0.0557485
44	0.594711	0.292999	0.0378663	0.104549	0.0309826	0.0382165	0.0313794		44	0.889707	0.331799	0.0735627	0.0551543	0.0579965	0.0499119	0.0288896		44	1.2417	0.892933	0.333943	0.110137	0.0412142	0.0181336	0.0135849		44	0.544741	0.145452	0.056516	0.0319336	0.0268574	0.0162817	0.0197353		44	0.754729	0.609356	0.227093	0.0798541	0.0245543	0.0152777	0.00941789		44	0.400606	0.214229	0.0737117	0.0556191
44.2	0.595106	0.293635	0.0378606	0.104919	0.0309416	0.037777	0.031423		44.2	0.890044	0.331998	0.0730684	0.0548576	0.057923	0.0499634	0.0286048		44.2	1.24242	0.893352	0.334668	0.110744	0.0407843	0.0177284	0.0134373		44.2	0.545108	0.145138	0.0566736	0.0317695	0.0272065	0.0161854	0.0199455		44.2	0.754895	0.60919	0.227278	0.07983	0.0243059	0.0147745	0.00940591		44.2	0.401141	0.214444	0.073566	0.0552674
44.4	0.594995	0.294178	0.0382917	0.10558	0.0309179	0.0375047	0.0316193		44.4	0.890482	0.332139	0.0731297	0.0546367	0.0583175	0.0495429	0.028173		44.4	1.24303	0.894052	0.335342	0.111199	0.041015	0.0177855	0.0130895		44.4	0.54588	0.145638	0.0568403	0.031433	0.0276536	0.0168614	0.0201178		44.4	0.755074	0.609705	0.227326	0.0796688	0.0242131	0.0147703	0.00903417		44.4	0.401486	0.214803	0.0737104	0.0557313
44.6	0.595636	0.294653	0.0382151	0.105683	0.0311053	0.0376479	0.0316502		44.6	0.890982	0.332176	0.0734002	0.0546563	0.0584015	0.0494266	0.0280878		44.6	1.24382	0.895148	0.336079	0.111865	0.0411317	0.0182281	0.0135382		44.6	0.546118	0.145716	0.056685	0.0317674	0.0280044	0.0168236	0.0200347		44.6	0.755325	0.610329	0.227565	0.0797716	0.0240002	0.0143565	0.00899698		44.6	0.401835	0.214632	0.0737949	0.0553605
44.8	0.59543	0.294729	0.0378813	0.105826	0.0311918	0.0378142	0.0315632		44.8	0.891211	0.331723	0.07329	0.0547553	0.0579971	0.0489088	0.0276259		44.8	1.24475	0.895762	0.336179	0.111856	0.0409778	0.018311	0.0137266		44.8	0.546352	0.145518	0.0558657	0.0315337	0.0277573	0.0165	0.0200743		44.8	0.755593	0.611043	0.22816	0.079864	0.024527	0.014806	0.00959196		44.8	0.401116	0.21397	0.0731983	0.0547206
45	0.595836	0.295266	0.0380245	0.106226	0.0314724	0.0383895	0.0317651		45	0.891133	0.331221	0.072911	0.0550182	0.0574695	0.0485152	0.0271267		45	1.24519	0.896235	0.336632	0.112332	0.0413879	0.0185242	0.0134211		45	0.546967	0.1457	0.0562491	0.0316217	0.0280088	0.0166244	0.0200604		45	0.755544	0.611156	0.228224	0.0798207	0.0242899	0.0147275	0.00981204		45	0.401104	0.214202	0.073336	0.0544997
45.2	0.595856	0.295577	0.0383925	0.106677	0.0315467	0.0383708	0.0318677		45.2	0.89156	0.331091	0.0726245	0.0551413	0.0573471	0.0480933	0.0267832		45.2	1.24509	0.896641	0.336441	0.112127	0.0411412	0.0183602	0.0129535		45.2	0.54771	0.146343	0.056511	0.031799	0.0283801	0.0170455	0.0205884		45.2	0.754949	0.610794	0.228338	0.0793461	0.0240411	0.0141573	0.00961258		45.2	0.40112	0.214071	0.0729607	0.0546545
45.4	0.596327	0.296261	0.0387394	0.107484	0.031918	0.0388397	0.0325788		45.4	0.892398	0.331537	0.0727419	0.0555842	0.0571286	0.0480197	0.0267592		45.4	1.24552	0.897324	0.336869	0.112091	0.041598	0.0187647	0.0129221		45.4	0.548764	0.146563	0.0568501	0.0319011	0.0288592	0.0170556	0.020815		45.4	0.754827	0.611128	0.228323	0.0791135	0.0237776	0.014145	0.00954018		45.4	0.400649	0.213932	0.0725992	0.0545448
45.6	0.596152	0.296553	0.0387308	0.108151	0.0321385	0.0390223	0.0329638		45.6	0.893123	0.331743	0.0724304	0.0557753	0.0569199	0.0477237	0.0267136		45.6	1.24613	0.898179	0.337301	0.112368	0.0422508	0.0189902	0.0130664		45.6	0.549639	0.146603	0.0566359	0.031705	0.0288402	0.0170602	0.0205847		45.6	0.754704	0.611366	0.22875	0.0787599	0.0242357	0.0139462	0.0092227		45.6	0.401136	0.214362	0.0729103	0.0550744
45.8	0.596352	0.296529	0.0387948	0.108542	0.0324136	0.0388951	0.0332789		45.8	0.893785	0.332384	0.0724362	0.0560043	0.0573294	0.0474722	0.0271137		45.8	1.24626	0.898604	0.337542	0.112082	0.0423767	0.0192075	0.0132536		45.8	0.550614	0.147148	0.0570582	0.0319905	0.0284879	0.0172067	0.0205097		45.8	0.755023	0.611998	0.22927	0.0792106	0.0243631	0.0142827	0.00945208		45.8	0.400835	0.214144	0.0724867	0.0549034
46	0.596223	0.296336	0.038919	0.108349	0.0321846	0.0386507	0.0326973		46	0.894396	0.333132	0.0724476	0.0563233	0.0576362	0.0477221	0.0269928		46	1.24703	0.899509	0.338344	0.111919	0.042793	0.0196125	0.0134944		46	0.551436	0.147319	0.0568426	0.0319018	0.0278966	0.0170878	0.0204183		46	0.754941	0.61249	0.22923	0.0786239	0.0239045	0.0136165	0.00901184		46	0.400401	0.213728	0.072139	0.0551414
46.2	0.596463	0.296253	0.0387337	0.108298	0.0321157	0.0386816	0.0326119		46.2	0.895439	0.333792	0.0725098	0.0568709	0.0575413	0.0478836	0.0272139		46.2	1.24724	0.900398	0.338946	0.111672	0.0431079	0.0198689	0.0135351		46.2	0.552488	0.147949	0.0567971	0.0318556	0.0279779	0.0170262	0.0199023		46.2	0.754876	0.613023	0.229386	0.0790376	0.0238774	0.0137916	0.00877786		46.2	0.399718	0.21339	0.0716749	0.0545342
46.4	0.596982	0.296672	0.0384476	0.108296	0.0318969	0.0384544	0.0323871		46.4	0.896012	0.334555	0.0725278	0.057022	0.057825	0.048067	0.0275514		46.4	1.24759	0.901416	0.339321	0.111247	0.0428829	0.0197573	0.013702		46.4	0.553328	0.147962	0.0569063	0.0318976	0.0278885	0.0168004	0.0197751		46.4	0.754709	0.613651	0.229987	0.0791364	0.0241906	0.0137895	0.0088572		46.4	0.399773	0.213764	0.0712064	0.0543424
46.6	0.597353	0.297221	0.0385138	0.108465	0.032084	0.038633	0.0322876		46.6	0.897031	0.335653	0.0726443	0.0573028	0.0581985	0.0484393	0.0282656		46.6	1.24811	0.902096	0.339946	0.111153	0.0426282	0.0198974	0.0137635		46.6	0.553746	0.147856	0.0562496	0.0317765	0.0273956	0.0166087	0.0196651		46.6	0.754685	0.614066	0.23013	0.0791911	0.0244683	0.0139935	0.00844908		46.6	0.40012	0.213891	0.0710705	0.0548459
46.8	0.59739	0.297777	0.0388461	0.108346	0.0325635	0.0387792	0.0318917		46.8	0.897792	0.336655	0.0728658	0.0568663	0.058298	0.0486949	0.0286889		46.8	1.24877	0.902982	0.340263	0.110954	0.0425183	0.0200064	0.0138038		46.8	0.554095	0.147694	0.0554227	0.0316109	0.0272038	0.0162821	0.0199033		46.8	0.754975	0.614602	0.229928	0.0793042	0.024775	0.0143491	0.0082016		46.8	0.400543	0.213965	0.0713263	0.055054
47	0.597621	0.298218	0.0388639	0.108525	0.032346	0.0384976	0.0315019		47	0.898713	0.337641	0.0734646	0.0570989	0.0589679	0.0497435	0.0292344		47	1.24907	0.903468	0.340377	0.110356	0.0420214	0.0193226	0.013715		47	0.554476	0.147546	0.0556449	0.031572	0.027258	0.016015	0.0197322		47	0.755882	0.615383	0.230569	0.079943	0.0253905	0.0152146	0.00854887		47	0.400478	0.214214	0.0710182	0.0548503
47.2	0.598109	0.298583	0.0390656	0.108592	0.0321454	0.0386463	0.031135		47.2	0.899277	0.338134	0.0732405	0.0569745	0.0589132	0.0495508	0.0293705		47.2	1.24934	0.904275	0.34044	0.110346	0.0423272	0.019737	0.0138523		47.2	0.555003	0.147382	0.0551066	0.0314938	0.0268837	0.015429	0.0198033		47.2	0.755983	0.615864	0.230417	0.0799399	0.0251522	0.0151011	0.00864692		47.2	0.40098	0.214953	0.0710419	0.0554873
47.4	0.598339	0.299135	0.0393169	0.108472	0.0318857	0.0388703	0.0314092		47.4	0.899568	0.338612	0.0731072	0.0569474	0.0588227	0.0492137	0.0292705		47.4	1.24972	0.905133	0.340581	0.109902	0.0423817	0.0196726	0.0137846		47.4	0.556137	0.147549	0.0552932	0.0311661	0.0269698	0.0156784	0.0204203		47.4	0.756025	0.616437	0.230429	0.0799666	0.0251399	0.0153428	0.00858225		47.4	0.4015	0.215342	0.0710389	0.0560921
47.6	0.598512	0.299548	0.0395557	0.108226	0.0318232	0.0390905	0.0313574		47.6	0.90011	0.339254	0.0735617	0.0569493	0.0592562	0.0494578	0.0296178		47.6	1.25015	0.906262	0.340759	0.110227	0.0422662	0.0193737	0.0143117		47.6	0.556133	0.147585	0.0551751	0.0309081	0.0270067	0.0158534	0.0204414		47.6	0.756578	0.617431	0.231	0.0800099	0.0256793	0.0161489	0.00841123		47.6	0.40169	0.21551	0.0707423	0.0559217
47.8	0.598479	0.299865	0.0395374	0.107917	0.0316694	0.0389137	0.0313577		47.8	0.900448	0.339409	0.0734732	0.0564879	0.0593227	0.0490916	0.0297758		47.8	1.25006	0.906844	0.340497	0.110249	0.0415757	0.0190426	0.013813		47.8	0.556201	0.147744	0.0544624	0.030626	0.0270955	0.0153202	0.0200389		47.8	0.756871	0.617498	0.231181	0.0799945	0.0254445	0.0161741	0.00845073		47.8	0.402271	0.215588	0.0706057	0.0559817
48	0.598537	0.299871	0.0395099	0.10775	0.0315401	0.0392968	0.0308274		48	0.900348	0.33973	0.0732666	0.0561148	0.0593173	0.048502	0.0297422		48	1.25043	0.90742	0.340883	0.110456	0.0409754	0.0189234	0.0132649		48	0.556481	0.147958	0.0541936	0.0306599	0.026772	0.0154743	0.020242		48	0.757391	0.618018	0.231114	0.080157	0.0255792	0.0163481	0.00867182		48	0.402183	0.215435	0.0706636	0.0562785
48.2	0.598524	0.300891	0.0402976	0.108032	0.0316772	0.0396116	0.03143		48.2	0.900503	0.33923	0.0725647	0.0556479	0.0589812	0.0479824	0.0292582		48.2	1.25077	0.907964	0.340963	0.110881	0.0405625	0.0187431	0.0131401		48.2	0.557089	0.147997	0.0544546	0.0305943	0.0266615	0.0156496	0.0206766		48.2	0.757755	0.618371	0.231453	0.0808917	0.0256328	0.0168535	0.00876569		48.2	0.402604	0.215593	0.0707361	0.0566807
48.4	0.598158	0.301165	0.0404749	0.108444	0.0313245	0.0393639	0.031657		48.4	0.901021	0.339253	0.0722097	0.0554193	0.0591728	0.0480592	0.0290054		48.4	1.25094	0.909096	0.341912	0.111752	0.0407822	0.0192466	0.0133218		48.4	0.557935	0.148184	0.0542995	0.0305617	0.026671	0.0158392	0.0205745		48.4	0.757801	0.619052	0.231722	0.080883	0.0254132	0.017035	0.00868435		48.4	0.402028	0.215131	0.0704537	0.0563354
48.6	0.598164	0.301153	0.0405777	0.10879	0.0313252	0.0401737	0.0313285		48.6	0.90166	0.339131	0.0722508	0.0559702	0.0589516	0.048287	0.0293337		48.6	1.25132	0.909656	0.342019	0.111758	0.0403782	0.019471	0.0134944		48.6	0.558423	0.148984	0.0544245	0.0307879	0.0270734	0.0159409	0.0211322		48.6	0.757525	0.619023	0.231699	0.0805054	0.0255691	0.0163024	0.0084734		48.6	0.40181	0.215005	0.0702939	0.0555376
48.8	0.597693	0.301546	0.0406902	0.108926	0.031279	0.0402209	0.0314417		48.8	0.902195	0.339446	0.0721768	0.0560356	0.0587219	0.0483491	0.0288577		48.8	1.25119	0.909897	0.342258	0.111548	0.0396858	0.018926	0.0127757		48.8	0.558812	0.149198	0.0544651	0.0309881	0.0268897	0.0158429	0.0212512		48.8	0.758141	0.619914	0.232358	0.0806516	0.0259967	0.0169239	0.00888321		48.8	0.401844	0.215098	0.0707127	0.0555204
49	0.597826	0.302091	0.0409426	0.109149	0.0313726	0.0399108	0.0316034		49	0.902771	0.339694	0.072042	0.0564755	0.0591869	0.0483726	0.0288605		49	1.25141	0.910501	0.34283	0.111907	0.039763	0.0191316	0.0126136		49	0.559888	0.149878	0.0556357	0.0322221	0.0275002	0.0169015	0.0216911		49	0.758268	0.619755	0.232506	0.0804605	0.0253741	0.0164603	0.00873233		49	0.401863	0.215412	0.070834	0.05561
49.2	0.597291	0.301916	0.0403697	0.109403	0.0314139	0.0399863	0.0317233		49.2	0.904088	0.340424	0.0723082	0.056965	0.0594762	0.0484596	0.0291036		49.2	1.25123	0.91115	0.342671	0.111795	0.0392298	0.0187806	0.012157		49.2	0.560371	0.150584	0.0560834	0.032648	0.0280693	0.0170833	0.0223494		49.2	0.758195	0.619921	0.232532	0.0800902	0.0253986	0.0161747	0.00814102		49.2	0.401817	0.215486	0.0707588	0.0555694
49.4	0.597526	0.302384	0.0405702	0.109691	0.0321671	0.0403222	0.0323184		49.4	0.904765	0.34084	0.072421	0.0571731	0.0598021	0.0485202	0.0291901		49.4	1.25138	0.912195	0.343273	0.112369	0.0391773	0.0186208	0.0120367		49.4	0.561129	0.150728	0.0564631	0.0329431	0.0278452	0.0169354	0.0221613		49.4	0.758642	0.62078	0.232936	0.0801499	0.025072	0.0160534	0.00811555		49.4	0.401896	0.215905	0.070495	0.055466
49.6	0.597703	0.302335	0.0404969	0.109829	0.0322699	0.0399241	0.0323585		49.6	0.90521	0.341614	0.0723472	0.0574976	0.0601275	0.0486388	0.0295513		49.6	1.25146	0.913245	0.343937	0.113071	0.039366	0.0188788	0.0121941		49.6	0.561672	0.151074	0.0568953	0.033483	0.027608	0.0172695	0.0222096		49.6	0.758736	0.621098	0.233161	0.0803414	0.0249376	0.0150485	0.00757779		49.6	0.402623	0.21672	0.0710503	0.0559862
49.8	0.598253	0.302421	0.0408489	0.1099	0.0325087	0.0398473	0.0323893		49.8	0.905794	0.342198	0.0727793	0.0578932	0.0607832	0.0489049	0.0297137		49.8	1.25219	0.914102	0.344836	0.113607	0.0393208	0.019504	0.0127541		49.8	0.56261	0.151936	0.0577443	0.034472	0.027926	0.0181869	0.0226433		49.8	0.759005	0.621359	0.233561	0.0807576	0.024572	0.014837	0.00790047		49.8	0.402333	0.216603	0.0707612	0.0556053
50	0.599093	0.302694	0.0410614	0.109851	0.0325982	0.0396265	0.0321673		50	0.906389	0.342623	0.0731934	0.0578607	0.0606439	0.0492595	0.029264		50	1.25309	0.915277	0.345592	0.113741	0.0395702	0.0196419	0.0130005		50	0.563118	0.151684	0.0577492	0.0346469	0.0277993	0.0185	0.0227611		50	0.759336	0.621718	0.23402	0.080781	0.0240261	0.0142258	0.00796853		50	0.402379	0.216608	0.0707487	0.0554132
50.2	0.599166	0.302501	0.0407703	0.109478	0.0323622	0.0391794	0.0320447		50.2	0.907447	0.343801	0.0735202	0.0585058	0.0609423	0.0495718	0.0295375		50.2	1.25353	0.915963	0.346486	0.114026	0.0395329	0.0204757	0.0129347		50.2	0.563628	0.152101	0.0581779	0.0350084	0.0281633	0.0187226	0.0228632		50.2	0.75915	0.622176	0.234535	0.0811401	0.0241697	0.0142767	0.00821029		50.2	0.403166	0.217101	0.0710331	0.0554009
50.4	0.599774	0.302905	0.0404198	0.109382	0.0324433	0.0388871	0.0320472		50.4	0.907804	0.344167	0.0734352	0.0585644	0.0607951	0.0495511	0.0294767		50.4	1.25397	0.916718	0.346512	0.114083	0.0389794	0.0204865	0.0127848		50.4	0.564747	0.151962	0.0585012	0.0352066	0.0285765	0.0190402	0.0231357		50.4	0.758787	0.622429	0.234985	0.0807078	0.02374	0.0139409	0.00792907		50.4	0.404404	0.218102	0.0715382	0.055591
50.6	0.600242	0.303069	0.0401652	0.109531	0.0327867	0.0389686	0.0317931		50.6	0.909057	0.344718	0.0736574	0.058597	0.060733	0.0499164	0.0293854		50.6	1.25449	0.916921	0.346852	0.114173	0.0385163	0.0203919	0.0125167		50.6	0.565541	0.152182	0.0588392	0.0355447	0.028491	0.0194953	0.0230958		50.6	0.758936	0.623025	0.23555	0.0809899	0.0239304	0.014306	0.00807235		50.6	0.40494	0.218361	0.0720504	0.0559168
50.8	0.600497	0.303187	0.0397813	0.109337	0.0326508	0.0385115	0.0313372		50.8	0.909931	0.345248	0.0739883	0.0583755	0.0609368	0.0503037	0.0294589		50.8	1.25487	0.917457	0.347362	0.114689	0.0390033	0.0206007	0.0127449		50.8	0.56623	0.152264	0.0591831	0.0354653	0.0285155	0.0195054	0.0230525		50.8	0.759296	0.62406	0.23598	0.0814122	0.0243751	0.0145363	0.00841911		50.8	0.405188	0.218401	0.0721586	0.0559879
51	0.600699	0.303313	0.0392803	0.109577	0.0322269	0.0383887	0.0311186		51	0.910408	0.345554	0.0747629	0.0584433	0.0605586	0.0506159	0.02983		51	1.25493	0.917827	0.347503	0.114889	0.0391381	0.0205285	0.0129058		51	0.567012	0.152211	0.0594657	0.0352822	0.0283641	0.0196373	0.0229212		51	0.759185	0.624534	0.236273	0.0813707	0.0242349	0.0146146	0.00859437		51	0.405568	0.218378	0.0719013	0.0559031
51.2	0.601688	0.304088	0.0395434	0.109629	0.032181	0.0388768	0.0318443		51.2	0.910882	0.346081	0.0751681	0.0582399	0.0606033	0.050474	0.0298467		51.2	1.25555	0.918421	0.348165	0.115525	0.0400573	0.0213307	0.0129727		51.2	0.567891	0.152009	0.0589683	0.0352696	0.0284428	0.019556	0.022852		51.2	0.759167	0.624973	0.236421	0.0813183	0.0241169	0.0147204	0.00840564		51.2	0.40567	0.218403	0.0718052	0.0561469
51.4	0.602181	0.304819	0.0396209	0.109606	0.0326261	0.0388999	0.032408		51.4	0.911606	0.346646	0.0757755	0.0586075	0.0603931	0.0505033	0.0302641		51.4	1.25629	0.919438	0.348974	0.115646	0.0406357	0.0217851	0.0136444		51.4	0.568387	0.152224	0.0591481	0.035016	0.0285415	0.0198053	0.0226209		51.4	0.759069	0.625187	0.236464	0.0816662	0.0239404	0.0153195	0.00839741		51.4	0.405573	0.218159	0.071814	0.0562307
51.6	0.602589	0.305408	0.0395785	0.109927	0.0328804	0.0388451	0.0324443		51.6	0.91216	0.347082	0.0759638	0.0582051	0.0604245	0.0509561	0.0304943		51.6	1.25719	0.920396	0.349329	0.116124	0.0409533	0.0219073	0.0139151		51.6	0.56779	0.15183	0.0583253	0.0344519	0.0282497	0.0188389	0.0215849		51.6	0.758949	0.625084	0.23652	0.0818478	0.0241814	0.0152886	0.00818775		51.6	0.405677	0.217495	0.0722124	0.0559775
51.8	0.602888	0.306206	0.0395892	0.109963	0.0324897	0.0390495	0.0324777		51.8	0.912246	0.346872	0.0754858	0.0574566	0.0598682	0.0506249	0.0305612		51.8	1.25806	0.921051	0.349948	0.116351	0.0414306	0.0222663	0.014164		51.8	0.568269	0.151529	0.0580096	0.033895	0.0283043	0.0181424	0.0211468		51.8	0.758774	0.625111	0.236336	0.0820864	0.0244655	0.0151448	0.00839083		51.8	0.405761	0.217486	0.0723286	0.0564747
52	0.602842	0.306943	0.0393605	0.109811	0.0320721	0.0387085	0.032283		52	0.912293	0.347266	0.0749802	0.0570281	0.0594213	0.0505567	0.0304054		52	1.25817	0.921199	0.350325	0.115979	0.0419079	0.0222832	0.0137511		52	0.568844	0.151849	0.0582606	0.0340685	0.0287246	0.0183391	0.0215391		52	0.758983	0.625801	0.236766	0.0826049	0.0250077	0.0157156	0.00849735		52	0.405602	0.217087	0.0721829	0.0562098
52.2	0.603109	0.308055	0.0393273	0.110576	0.0320508	0.0392472	0.0329173		52.2	0.912472	0.347442	0.074936	0.0565268	0.0592753	0.0507156	0.0302815		52.2	1.25847	0.921831	0.35078	0.116213	0.0423816	0.0223329	0.013785		52.2	0.569808	0.152235	0.0584324	0.0343995	0.0290369	0.0185545	0.0218857		52.2	0.758802	0.626102	0.236806	0.0826741	0.0251469	0.0161232	0.00841596		52.2	0.405417	0.216848	0.0723934	0.0559561
52.4	0.602958	0.308258	0.0388825	0.111114	0.0315666	0.0385927	0.0325547		52.4	0.913219	0.347718	0.0749776	0.0566833	0.0595641	0.0512825	0.0302569		52.4	1.25902	0.922676	0.351811	0.116347	0.0428366	0.022224	0.0138024		52.4	0.57081	0.152999	0.0583047	0.0341912	0.0293551	0.0188331	0.0220244		52.4	0.759148	0.626599	0.236509	0.0824031	0.0250674	0.0159452	0.00849512		52.4	0.405333	0.216656	0.0724558	0.0557072
52.6	0.603065	0.308791	0.0389702	0.111447	0.0313372	0.038703	0.0323515		52.6	0.91373	0.347541	0.0750131	0.0566736	0.0592821	0.0506046	0.030267		52.6	1.25945	0.923241	0.352043	0.116294	0.0432951	0.0216334	0.0138984		52.6	0.571779	0.154041	0.058849	0.0341718	0.0296975	0.0188016	0.0222915		52.6	0.759656	0.627444	0.236819	0.0826028	0.0257158	0.0161752	0.00859958		52.6	0.405577	0.216792	0.0728138	0.055637
52.8	0.603421	0.309611	0.0387236	0.111376	0.0314093	0.0383142	0.0328429		52.8	0.914099	0.348015	0.0751493	0.056526	0.0592577	0.0506071	0.0302082		52.8	1.26011	0.923952	0.352485	0.116303	0.0433176	0.0211628	0.0137486		52.8	0.572138	0.153969	0.0588483	0.0344947	0.029827	0.0188282	0.021684		52.8	0.760561	0.628304	0.237432	0.0830107	0.0261609	0.0170184	0.00851673		52.8	0.405715	0.217055	0.0734424	0.0562385
53	0.603469	0.309925	0.0387091	0.112151	0.031627	0.0383666	0.0329714		53	0.914695	0.348086	0.0748906	0.0566722	0.0597099	0.0506164	0.0303063		53	1.26057	0.92425	0.352994	0.116477	0.0436584	0.0211236	0.0138433		53	0.572551	0.154179	0.0587448	0.0343386	0.0302489	0.0187518	0.0215516		53	0.760692	0.628479	0.23768	0.0832155	0.0259282	0.0166904	0.00860755		53	0.405708	0.216926	0.0733146	0.0562392
53.2	0.603867	0.310347	0.0386126	0.113204	0.0319855	0.0388066	0.033351		53.2	0.915486	0.348573	0.074787	0.0569638	0.0597286	0.0501595	0.0303196		53.2	1.26036	0.924673	0.352992	0.115972	0.0433596	0.0202046	0.013307		53.2	0.572638	0.154497	0.058432	0.033433	0.0305044	0.0182096	0.0214664		53.2	0.761214	0.629104	0.238076	0.0832788	0.0262679	0.0166466	0.00876039		53.2	0.406365	0.217422	0.0737833	0.0565569
53.4	0.604425	0.310556	0.0391224	0.113467	0.0324205	0.0387306	0.0336481		53.4	0.916076	0.349245	0.0747237	0.0570654	0.0603009	0.0503491	0.0303982		53.4	1.26053	0.925446	0.353416	0.115985	0.043257	0.0201404	0.0137268		53.4	0.573048	0.154545	0.058293	0.0333611	0.0304776	0.0183798	0.0211613		53.4	0.761682	0.629727	0.238198	0.0837103	0.0258896	0.0163492	0.00888533		53.4	0.406912	0.218177	0.0738566	0.0568001
53.6	0.604897	0.31061	0.039168	0.113608	0.0321814	0.0385797	0.0332684		53.6	0.916693	0.350159	0.0748415	0.0576701	0.0607731	0.0506056	0.0305504		53.6	1.26092	0.926101	0.353797	0.115568	0.0433205	0.0206221	0.0138127		53.6	0.573524	0.154828	0.0584622	0.0333607	0.0304927	0.0188306	0.0213775		53.6	0.762242	0.630388	0.238598	0.0841763	0.0261516	0.0163979	0.00921528		53.6	0.40729	0.218641	0.0742373	0.0570918
53.8	0.605876	0.311201	0.0398753	0.113937	0.032584	0.0390903	0.0336177		53.8	0.917611	0.351053	0.0752717	0.0582972	0.0614953	0.0509076	0.0305657		53.8	1.26165	0.927393	0.354328	0.115428	0.0430428	0.0206067	0.0143336		53.8	0.574063	0.154988	0.0584561	0.0331849	0.0308201	0.0188798	0.0213122		53.8	0.763251	0.631196	0.238877	0.0843286	0.0263968	0.0171062	0.0101787		53.8	0.406622	0.218048	0.0735846	0.0567333
54	0.606442	0.31095	0.0402137	0.113658	0.0326041	0.0388145	0.0337308		54	0.91816	0.351728	0.0754407	0.0582671	0.0614121	0.050906	0.030281		54	1.26185	0.928286	0.354698	0.115343	0.0434085	0.0207923	0.0148169		54	0.574155	0.154654	0.058053	0.0326275	0.0306883	0.0183296	0.0215555		54	0.763925	0.631913	0.239413	0.0848656	0.0265589	0.0176262	0.0107312		54	0.406909	0.218065	0.0734088	0.0567043
54.2	0.606791	0.310884	0.0400582	0.11312	0.0320375	0.0388471	0.0335911		54.2	0.918844	0.35244	0.075669	0.058881	0.0617862	0.0510966	0.0304977		54.2	1.26165	0.928549	0.355041	0.11516	0.042778	0.020317	0.0143651		54.2	0.574898	0.155295	0.0583193	0.0328592	0.0310954	0.0185154	0.0215406		54.2	0.763468	0.632162	0.239397	0.0844388	0.0263853	0.0176277	0.0106612		54.2	0.407092	0.218817	0.0737112	0.057294
54.4	0.607162	0.310988	0.0400929	0.112722	0.0320547	0.0388647	0.0336185		54.4	0.918632	0.35221	0.0754673	0.0593463	0.0612649	0.0512192	0.0298949		54.4	1.26174	0.92893	0.354591	0.115382	0.0423591	0.0198752	0.0144488		54.4	0.576364	0.156006	0.0585939	0.0334375	0.0316658	0.0186328	0.0221164		54.4	0.764117	0.632718	0.239892	0.0845329	0.0260398	0.0180312	0.0110137		54.4	0.406764	0.218952	0.0734322	0.0573298
54.6	0.607747	0.310823	0.0402155	0.11225	0.0320727	0.03898	0.0332937		54.6	0.919568	0.352714	0.0757534	0.0592933	0.061331	0.0514326	0.0299277		54.6	1.26215	0.929408	0.354837	0.116192	0.0424682	0.0198768	0.0147618		54.6	0.576845	0.156256	0.0586859	0.0339851	0.0316934	0.0188431	0.0222304		54.6	0.764684	0.633632	0.240374	0.0851101	0.0265566	0.0185465	0.0118603		54.6	0.40617	0.218309	0.0727716	0.0569358
54.8	0.607708	0.310465	0.0399384	0.111922	0.0312807	0.0386437	0.0328124		54.8	0.920025	0.353085	0.0762316	0.0592219	0.061461	0.0520148	0.0301645		54.8	1.26226	0.930284	0.355087	0.116884	0.0428014	0.020143	0.0152987		54.8	0.576803	0.156134	0.0585795	0.0333498	0.031487	0.0182738	0.0221247		54.8	0.765048	0.634363	0.240611	0.0848668	0.026456	0.0188615	0.0119385		54.8	0.405751	0.21828	0.0723633	0.0568517
55	0.607808	0.310403	0.0400746	0.11161	0.0308164	0.0385095	0.0324722		55	0.920809	0.354046	0.0766745	0.0592988	0.0612213	0.0521673	0.0303346		55	1.26272	0.93105	0.355536	0.117086	0.0425782	0.0203715	0.0152766		55	0.576933	0.156022	0.0581943	0.0334771	0.0313159	0.0179907	0.0221598		55	0.764928	0.634046	0.240524	0.084123	0.0260643	0.0185795	0.0113385		55	0.405304	0.218314	0.0716525	0.0564013
55.2	0.608006	0.310549	0.0400877	0.111356	0.0304218	0.038607	0.0323727		55.2	0.921591	0.354418	0.0765605	0.059011	0.0612363	0.0523041	0.0299876		55.2	1.26356	0.931847	0.356082	0.117429	0.0427585	0.0205822	0.0149033		55.2	0.577132	0.155931	0.0576551	0.0335569	0.0310581	0.0173913	0.0216892		55.2	0.765011	0.633877	0.240471	0.0838845	0.0261086	0.0183886	0.0113583		55.2	0.404794	0.218345	0.0710755	0.0564871
55.4	0.607786	0.31043	0.0399399	0.111041	0.0302267	0.0383673	0.0317331		55.4	0.922325	0.354992	0.0763351	0.0590441	0.0606673	0.0521456	0.0300211		55.4	1.26426	0.932672	0.356592	0.11743	0.0427371	0.0208515	0.0151293		55.4	0.57763	0.156247	0.057564	0.0330668	0.0311074	0.0169661	0.0215344		55.4	0.764455	0.633682	0.239983	0.0836093	0.0254158	0.0176612	0.0113414		55.4	0.404596	0.218054	0.0709479	0.0560961
55.6	0.607687	0.310556	0.0396944	0.111035	0.0299257	0.0381459	0.0311602		55.6	0.922888	0.355295	0.0763639	0.0585665	0.0607196	0.0523688	0.0296263		55.6	1.26528	0.933505	0.356999	0.11774	0.0429712	0.0209218	0.0148646		55.6	0.577932	0.156388	0.0576361	0.0334114	0.0313026	0.0169473	0.0217928		55.6	0.764215	0.633829	0.24034	0.0838334	0.0257884	0.0172771	0.0111658		55.6	0.404545	0.217918	0.0711021	0.0558019
55.8	0.607481	0.310736	0.039264	0.110805	0.029493	0.038209	0.0308833		55.8	0.923735	0.355617	0.0766058	0.0583691	0.0604297	0.0521073	0.0295401		55.8	1.26602	0.934492	0.357621	0.118315	0.0429826	0.0210732	0.0153085		55.8	0.578612	0.156422	0.0580213	0.0339153	0.031406	0.0170918	0.0221633		55.8	0.764177	0.633962	0.240813	0.0834353	0.0260622	0.0172384	0.0109216		55.8	0.40442	0.218248	0.0709641	0.0560534
56	0.607664	0.310654	0.0393476	0.111007	0.0297917	0.0379732	0.0304106		56	0.924339	0.356086	0.0769012	0.0583004	0.0604752	0.0522742	0.0296122		56	1.26639	0.935403	0.358377	0.118727	0.0431379	0.0217236	0.0155191		56	0.579762	0.157038	0.0583179	0.034708	0.0314126	0.017751	0.0226515		56	0.76388	0.634261	0.240865	0.0832988	0.0258568	0.017014	0.0103979		56	0.404314	0.217764	0.0705532	0.0555268
56.2	0.607853	0.310802	0.0393748	0.11167	0.0300367	0.0379048	0.0302799		56.2	0.92469	0.35587	0.0769921	0.0579527	0.0604566	0.051573	0.0290203		56.2	1.26722	0.936579	0.359195	0.119549	0.0433568	0.021782	0.0161066		56.2	0.580811	0.157564	0.0584962	0.0348226	0.0313449	0.0179737	0.0226562		56.2	0.763507	0.634125	0.240854	0.0829438	0.0254997	0.0167146	0.0099848		56.2	0.404241	0.21806	0.0707189	0.0556248
56.4	0.607886	0.310743	0.039275	0.11203	0.0295196	0.0373452	0.0298836		56.4	0.925293	0.355942	0.0770764	0.0582977	0.0607676	0.0514082	0.0291251		56.4	1.26798	0.93714	0.359171	0.119705	0.0434365	0.0214239	0.0160227		56.4	0.581859	0.158295	0.0588851	0.0351676	0.0311429	0.0184265	0.02283		56.4	0.763687	0.634357	0.241389	0.0833655	0.0257827	0.0166271	0.0100585		56.4	0.404329	0.218501	0.0710761	0.055975
56.6	0.608738	0.311451	0.0393592	0.112159	0.0298654	0.037469	0.0299789		56.6	0.925462	0.356255	0.0767231	0.0578699	0.0603179	0.0511016	0.029242		56.6	1.26895	0.937839	0.359626	0.120255	0.0438848	0.021491	0.0162339		56.6	0.582217	0.15811	0.0589455	0.0351957	0.0308784	0.0186026	0.0220555		56.6	0.763261	0.634716	0.242021	0.0838162	0.026031	0.0164789	0.00980048		56.6	0.404771	0.21886	0.0713981	0.0562234
56.8	0.60967	0.312141	0.0394992	0.11281	0.0302195	0.0377127	0.0304602		56.8	0.925975	0.356923	0.0769661	0.0579906	0.0606011	0.0511754	0.0291096		56.8	1.26943	0.937912	0.35988	0.12023	0.0435303	0.0214522	0.0159055		56.8	0.582486	0.158065	0.0585854	0.0354929	0.0311498	0.0187638	0.0216845		56.8	0.762674	0.634461	0.242111	0.0838149	0.0258105	0.0158164	0.00923637		56.8	0.404708	0.218934	0.0714068	0.0562072
57	0.610203	0.312611	0.039975	0.114186	0.0305625	0.0383076	0.030739		57	0.92691	0.357168	0.0765923	0.0582785	0.0607736	0.0510322	0.0288079		57	1.26937	0.937882	0.360077	0.120218	0.0433532	0.0208016	0.0157641		57	0.582791	0.158389	0.058389	0.0351123	0.0308616	0.0187133	0.0217003		57	0.762895	0.634991	0.242557	0.0841889	0.0256349	0.0156527	0.00924827		57	0.405641	0.219346	0.0718684	0.055836
57.2	0.61082	0.31307	0.0401424	0.114386	0.0308879	0.0385362	0.0309673		57.2	0.927671	0.357744	0.0763606	0.0582716	0.0612513	0.0508142	0.0288569		57.2	1.26966	0.938204	0.360431	0.119944	0.043401	0.0207523	0.015587		57.2	0.582995	0.158174	0.0582181	0.0346158	0.0304146	0.0186574	0.0216593		57.2	0.763327	0.635377	0.243142	0.084161	0.0258418	0.0158751	0.00909981		57.2	0.406439	0.219776	0.0718937	0.0559744
57.4	0.611112	0.313556	0.0405183	0.114587	0.0317171	0.0392834	0.0312293		57.4	0.928376	0.358317	0.0761522	0.0581045	0.0615235	0.05128	0.0289358		57.4	1.26993	0.938921	0.361097	0.120055	0.0439753	0.0212037	0.0162076		57.4	0.583337	0.158352	0.0584932	0.0347522	0.0304104	0.0191732	0.0216465		57.4	0.7634	0.635653	0.243124	0.0844951	0.0258215	0.0155752	0.00892648		57.4	0.406698	0.220157	0.0718828	0.0555636
57.6	0.611486	0.314393	0.0409453	0.114834	0.031883	0.0395475	0.0312471		57.6	0.928516	0.358491	0.0756626	0.0580857	0.0612193	0.0510484	0.0289037		57.6	1.27042	0.940121	0.362002	0.120293	0.044727	0.0215239	0.0163544		57.6	0.583804	0.158187	0.0585325	0.0345253	0.0298637	0.0193063	0.0216569		57.6	0.763618	0.63622	0.243397	0.0843481	0.0260036	0.0157363	0.00892813		57.6	0.406864	0.219769	0.0720481	0.0552801
57.8	0.612287	0.315188	0.0415053	0.11507	0.0324945	0.0401641	0.0320516		57.8	0.928277	0.358425	0.0751351	0.0580493	0.0608573	0.0504575	0.028933		57.8	1.27066	0.941107	0.36246	0.120212	0.0449365	0.0211559	0.0165789		57.8	0.583627	0.157872	0.0581655	0.0339407	0.0294173	0.0186533	0.0216132		57.8	0.763972	0.636396	0.243768	0.0846227	0.025986	0.0157478	0.00893487		57.8	0.406692	0.219558	0.0717666	0.0549637
58	0.61297	0.315394	0.0417836	0.115089	0.0325008	0.0406618	0.0329239		58	0.928098	0.358385	0.0745695	0.0577423	0.0606816	0.0502826	0.0288155		58	1.27091	0.941811	0.363522	0.120486	0.0457665	0.021348	0.0168916		58	0.583366	0.157845	0.0583587	0.0341223	0.0291788	0.0185918	0.0221054		58	0.764413	0.636961	0.24404	0.0852261	0.0260256	0.0155297	0.00910936		58	0.407106	0.220035	0.071827	0.0549717
58.2	0.613362	0.315815	0.0416644	0.114968	0.0322151	0.04083	0.0332698		58.2	0.928242	0.358545	0.0743585	0.0579639	0.0607517	0.0507996	0.0288856		58.2	1.27057	0.941811	0.363367	0.120162	0.0458194	0.0207031	0.0163261		58.2	0.584003	0.158328	0.0592286	0.0347901	0.0294093	0.0195557	0.0227251		58.2	0.76463	0.637535	0.244509	0.0852145	0.0260653	0.0157837	0.00937247		58.2	0.40704	0.220335	0.071682	0.0552004
58.4	0.613664	0.316278	0.0421294	0.11514	0.0325775	0.0414457	0.0334607		58.4	0.928538	0.358812	0.0740742	0.0577528	0.0606344	0.0509572	0.02887		58.4	1.27067	0.942284	0.363287	0.120091	0.0456628	0.0205728	0.0163445		58.4	0.584579	0.159075	0.0594719	0.0357004	0.0297499	0.0198093	0.02366		58.4	0.76517	0.638283	0.245077	0.0854926	0.0263449	0.016211	0.0100867		58.4	0.406959	0.220062	0.0716348	0.0547734
58.6	0.61347	0.316279	0.041621	0.114762	0.0323357	0.0409717	0.0330128		58.6	0.929589	0.359703	0.0742854	0.0575882	0.0610634	0.0511891	0.029537		58.6	1.27121	0.94288	0.363746	0.120468	0.0459758	0.0205863	0.0163412		58.6	0.5845	0.158893	0.0592386	0.0353687	0.029591	0.0198508	0.0236231		58.6	0.765242	0.639085	0.24525	0.0859627	0.0265499	0.0168312	0.0103245		58.6	0.407134	0.220312	0.0716335	0.0544691
58.8	0.613398	0.316585	0.0416904	0.114989	0.0322691	0.0410807	0.0331344		58.8	0.930048	0.359957	0.0744392	0.057812	0.0611059	0.0516937	0.0295271		58.8	1.27122	0.943357	0.364295	0.12055	0.0461759	0.0205929	0.0159514		58.8	0.584306	0.158822	0.0589787	0.0348875	0.0297077	0.0192832	0.0230097		58.8	0.765657	0.639522	0.245725	0.0855271	0.0265037	0.0171545	0.0107361		58.8	0.407291	0.220867	0.0717606	0.0547245
59	0.613146	0.316816	0.0415444	0.114752	0.0324786	0.0407248	0.0327105		59	0.930875	0.360261	0.0742282	0.0577589	0.0612032	0.0515936	0.0296404		59	1.27188	0.943925	0.364751	0.120804	0.0460776	0.0212787	0.0155716		59	0.585117	0.159205	0.0589988	0.0350507	0.0297238	0.0192641	0.0230646		59	0.765504	0.639763	0.245631	0.085314	0.0264936	0.0168757	0.010196		59	0.407713	0.221491	0.0721155	0.0548874
59.2	0.613053	0.31671	0.0415273	0.114695	0.0323816	0.040545	0.0327592		59.2	0.931377	0.360094	0.0742766	0.0575177	0.0609273	0.0514336	0.0295856		59.2	1.27219	0.944528	0.364584	0.120728	0.0454697	0.0209478	0.0149724		59.2	0.585748	0.159305	0.0586618	0.0347209	0.0297789	0.019156	0.0232994		59.2	0.76596	0.640304	0.24513	0.0854231	0.0264197	0.0168407	0.0107571		59.2	0.40798	0.221358	0.0724697	0.0550159
59.4	0.612751	0.316615	0.0413283	0.114624	0.0324067	0.0401531	0.0326235		59.4	0.931817	0.36069	0.0743113	0.0578483	0.0606432	0.0513533	0.0294356		59.4	1.2732	0.945338	0.365743	0.121472	0.0456254	0.0213424	0.015497		59.4	0.586468	0.159332	0.0588414	0.0342178	0.0300425	0.0190881	0.0234857		59.4	0.766148	0.640776	0.245517	0.0857166	0.0260352	0.0168639	0.0107216		59.4	0.407665	0.221098	0.0724638	0.0547113
59.6	0.612714	0.31674	0.040991	0.114829	0.0327873	0.0399964	0.0328309		59.6	0.932391	0.360419	0.0748296	0.0580231	0.0605743	0.0512012	0.0291167		59.6	1.2739	0.946065	0.366358	0.121565	0.0455768	0.0218514	0.0156439		59.6	0.58694	0.159107	0.0588856	0.0341669	0.0295908	0.0190913	0.0230463		59.6	0.766255	0.641168	0.245988	0.0861787	0.0263816	0.0172136	0.0108267		59.6	0.407377	0.220852	0.072596	0.0546961
59.8	0.612829	0.316979	0.0414398	0.115097	0.0334038	0.040273	0.0330322		59.8	0.932986	0.361088	0.0748543	0.0577202	0.0605535	0.0511022	0.0294747		59.8	1.27397	0.946593	0.366862	0.121879	0.0452104	0.0220783	0.0161651		59.8	0.587727	0.159335	0.0587563	0.0340346	0.0295126	0.018812	0.0227208		59.8	0.765795	0.641149	0.246	0.0857746	0.0260686	0.0172605	0.010199		59.8	0.407218	0.220359	0.0721987	0.0548542
60	0.612666	0.316908	0.041631	0.115305	0.0336888	0.0398289	0.0326005		60	0.933565	0.361429	0.0752387	0.0579882	0.0608212	0.0511568	0.029489		60	1.27442	0.946978	0.366979	0.121782	0.0451698	0.0226599	0.0166411		60	0.588712	0.15976	0.059024	0.0343639	0.0299321	0.0188152	0.0226795		60	0.76552	0.641521	0.245923	0.0860726	0.0260864	0.0174345	0.0102052		60	0.406997	0.220185	0.071852	0.054809
60.2	0.612389	0.317157	0.0413238	0.115189	0.0333423	0.0392538	0.0321847		60.2	0.93417	0.36223	0.0758161	0.0584092	0.0615875	0.0510048	0.0296384		60.2	1.27545	0.947773	0.367319	0.121694	0.0451443	0.0227157	0.0165831		60.2	0.589748	0.160485	0.0592581	0.0344085	0.0303064	0.0187413	0.0224821		60.2	0.765442	0.641693	0.246334	0.0863798	0.0260825	0.0181812	0.0102365		60.2	0.406816	0.220137	0.0718169	0.0546955
60.4	0.612716	0.317742	0.0413468	0.115322	0.0335325	0.0390298	0.0323863		60.4	0.934496	0.362955	0.0762316	0.0587763	0.0619683	0.0512178	0.0300053		60.4	1.27576	0.948212	0.367468	0.121575	0.045131	0.0224609	0.0162232		60.4	0.590258	0.160534	0.0592322	0.0345915	0.0303677	0.0188351	0.0222866		60.4	0.765332	0.642067	0.246273	0.0863074	0.0264174	0.018645	0.0104257		60.4	0.406596	0.220357	0.0720466	0.0550181
60.6	0.613159	0.318375	0.0414064	0.11517	0.0334967	0.0389616	0.0324824		60.6	0.935054	0.3639	0.0766355	0.0589695	0.0621829	0.0513762	0.0301862		60.6	1.27601	0.948537	0.367453	0.121418	0.0447828	0.0220782	0.0160946		60.6	0.590816	0.160584	0.0591697	0.0344406	0.0304241	0.0187164	0.0219422		60.6	0.764869	0.641949	0.246011	0.085804	0.0259893	0.0182206	0.0100813		60.6	0.406743	0.220083	0.0716381	0.0547113
60.8	0.613431	0.318759	0.0417632	0.115625	0.0330907	0.0386801	0.0323118		60.8	0.935743	0.364294	0.0769952	0.059366	0.0627029	0.0509647	0.0298484		60.8	1.27629	0.948756	0.367348	0.121546	0.0450754	0.0219092	0.0160953		60.8	0.591348	0.16077	0.0592859	0.0338581	0.0306463	0.0188062	0.0218401		60.8	0.76509	0.641973	0.245999	0.0857873	0.0260114	0.0180817	0.0099599		60.8	0.406301	0.219249	0.070878	0.0541656
61	0.613568	0.318555	0.0418025	0.115907	0.0331232	0.0388423	0.031854		61	0.936723	0.36471	0.0773089	0.0598317	0.0628572	0.0512785	0.0300781		61	1.27635	0.949174	0.367702	0.121695	0.0450483	0.0219126	0.0160962		61	0.591747	0.160975	0.0596385	0.0337463	0.0303145	0.0190014	0.0219381		61	0.765382	0.641885	0.245832	0.085432	0.0254619	0.0181647	0.00940316		61	0.406793	0.219662	0.0711696	0.0538335
61.2	0.613848	0.319099	0.0420842	0.116066	0.0334923	0.0388276	0.0319563		61.2	0.937131	0.365232	0.0771649	0.0597284	0.0626812	0.0512749	0.0299763		61.2	1.27639	0.949428	0.367805	0.121373	0.0451003	0.0219082	0.0156218		61.2	0.592115	0.160739	0.0597636	0.0333632	0.0301298	0.018721	0.0219414		61.2	0.765879	0.642074	0.246098	0.0854576	0.0257683	0.0178839	0.00961532		61.2	0.406638	0.219184	0.0706545	0.0537473
61.4	0.614283	0.31992	0.0424187	0.116665	0.0335966	0.0390062	0.0321681		61.4	0.937818	0.365731	0.0772396	0.0599069	0.06213	0.0515108	0.0297749		61.4	1.27616	0.950192	0.368124	0.121258	0.0453344	0.0216585	0.0156761		61.4	0.59239	0.16079	0.0599902	0.0331701	0.0301585	0.0187546	0.0215927		61.4	0.765786	0.642238	0.245956	0.0852976	0.0254906	0.0171707	0.00973022		61.4	0.406495	0.219254	0.0705462	0.0531745
61.6	0.614567	0.320563	0.0427836	0.117039	0.0333047	0.0389562	0.0323804		61.6	0.938416	0.366194	0.0770338	0.0601476	0.0619202	0.0513041	0.030196		61.6	1.27633	0.950912	0.368373	0.121033	0.0456006	0.0215954	0.0156941		61.6	0.592335	0.160323	0.0594016	0.032793	0.0296668	0.0185094	0.021591		61.6	0.766356	0.642545	0.246121	0.0850548	0.0255446	0.0172594	0.00941916		61.6	0.406763	0.219412	0.070542	0.0533044
61.8	0.615161	0.321116	0.0430392	0.117607	0.0332637	0.0397777	0.0330189		61.8	0.938751	0.366515	0.0771896	0.0605275	0.0622128	0.0517886	0.0301493		61.8	1.27614	0.951225	0.36863	0.120375	0.045774	0.0212046	0.0154948		61.8	0.592132	0.160423	0.0596371	0.0325739	0.0296477	0.018083	0.0218275		61.8	0.766389	0.642403	0.246057	0.085542	0.0254834	0.0169618	0.00954262		61.8	0.406471	0.21921	0.0700573	0.0531446
62	0.615715	0.321395	0.0429954	0.117707	0.0325458	0.0400228	0.0330003		62	0.939315	0.366947	0.0770866	0.0604205	0.0625296	0.0524843	0.0298288		62	1.27632	0.952227	0.369479	0.120519	0.0463356	0.0215787	0.0159269		62	0.592541	0.160987	0.0601944	0.0332845	0.0302684	0.018793	0.0221286		62	0.766866	0.642849	0.245996	0.0853402	0.0254458	0.0164656	0.00941898		62	0.406206	0.219309	0.0698826	0.0529992
62.2	0.615858	0.321951	0.0427893	0.117728	0.0325522	0.0400076	0.0332512		62.2	0.94	0.367404	0.0775307	0.0603172	0.0625993	0.0529224	0.0298992		62.2	1.27614	0.952746	0.369581	0.120222	0.0461527	0.0212245	0.0159186		62.2	0.593227	0.162073	0.0608709	0.0336711	0.0306559	0.0197394	0.0226322		62.2	0.766921	0.643276	0.246417	0.0857018	0.0258985	0.0168936	0.0102144		62.2	0.406331	0.219323	0.0697392	0.0530446
62.4	0.615807	0.322637	0.0426957	0.118149	0.0328768	0.0402993	0.0336699		62.4	0.940496	0.36781	0.0771628	0.060006	0.0625969	0.0529305	0.0300904		62.4	1.27664	0.953298	0.370216	0.120233	0.0462065	0.0212538	0.0160608		62.4	0.593855	0.162844	0.0610959	0.0339851	0.0309309	0.0198278	0.0226561		62.4	0.766647	0.643604	0.246184	0.0853188	0.0256258	0.0168381	0.0102072		62.4	0.406493	0.219446	0.0701405	0.0528154
62.6	0.615661	0.323134	0.0425778	0.118178	0.0332083	0.0402324	0.0340724		62.6	0.940964	0.368289	0.0771342	0.0602245	0.0627358	0.053039	0.0300468		62.6	1.27724	0.953846	0.370637	0.121	0.0467365	0.0213613	0.016133		62.6	0.59412	0.162834	0.0608133	0.0334525	0.0309066	0.0194939	0.0221434		62.6	0.767042	0.644337	0.246383	0.0855913	0.0252967	0.0164913	0.010346		62.6	0.406597	0.220364	0.0700783	0.0531597
62.8	0.616185	0.32367	0.042779	0.118354	0.0338758	0.0408023	0.0347066		62.8	0.94086	0.367922	0.0765958	0.0597115	0.062498	0.0529003	0.029389		62.8	1.27782	0.954605	0.371235	0.121177	0.0470841	0.021699	0.0159761		62.8	0.59457	0.162891	0.0605628	0.0335604	0.0310253	0.0193148	0.0220584		62.8	0.767493	0.644908	0.246633	0.0855166	0.0252241	0.0162176	0.0108755		62.8	0.407013	0.220804	0.0706734	0.0534976
63	0.616093	0.323719	0.0427096	0.11826	0.0342333	0.0408277	0.0347586		63	0.94064	0.367493	0.0757337	0.0591238	0.0619151	0.0523136	0.029028		63	1.27866	0.955085	0.371109	0.121327	0.0464977	0.0214727	0.0156661		63	0.595541	0.162976	0.0606711	0.033517	0.0310263	0.0195449	0.0224239		63	0.76748	0.645249	0.24682	0.0861419	0.0250185	0.0161948	0.010704		63	0.407603	0.221311	0.0712941	0.0536407
63.2	0.616302	0.323841	0.0428384	0.118605	0.0345515	0.0410395	0.0353505		63.2	0.940557	0.367012	0.0758103	0.0590328	0.0613308	0.0518471	0.0287277		63.2	1.27916	0.955532	0.371334	0.121634	0.046005	0.0211623	0.0152166		63.2	0.595879	0.163049	0.060508	0.033507	0.0311535	0.0191884	0.0223009		63.2	0.767834	0.645903	0.247364	0.0864694	0.0249324	0.0161252	0.0107282		63.2	0.408073	0.221324	0.0713709	0.0534101
63.4	0.616123	0.324303	0.04259	0.118354	0.0346109	0.0411452	0.0354914		63.4	0.940346	0.36699	0.0752045	0.0584028	0.0607929	0.0513197	0.0284656		63.4	1.28008	0.956479	0.372676	0.122921	0.0467085	0.0223438	0.015769		63.4	0.596423	0.162996	0.0604288	0.0336585	0.0310027	0.0189328	0.0219229		63.4	0.768111	0.64627	0.248137	0.086793	0.0250752	0.0163641	0.0106952		63.4	0.407655	0.221321	0.0709029	0.0533536
63.6	0.61656	0.324851	0.042632	0.118565	0.0352474	0.0417361	0.0360978		63.6	0.94097	0.366853	0.0752435	0.0578563	0.0608374	0.0510068	0.0283474		63.6	1.28051	0.957024	0.372809	0.122827	0.0468553	0.022551	0.0156579		63.6	0.597238	0.163103	0.0606831	0.0341759	0.0306879	0.0190039	0.0217894		63.6	0.768137	0.646393	0.248142	0.0869401	0.024837	0.0164161	0.0107567		63.6	0.407899	0.221177	0.0710955	0.0532841
63.8	0.616574	0.32502	0.0430569	0.118595	0.0358955	0.0420191	0.0364379		63.8	0.941701	0.367587	0.0755308	0.0577056	0.0612869	0.0509933	0.0287735		63.8	1.28102	0.957474	0.373208	0.123597	0.0470044	0.0225177	0.0158086		63.8	0.59801	0.163402	0.0604424	0.0348958	0.0308492	0.0186581	0.0220675		63.8	0.767905	0.647018	0.248748	0.0869424	0.0250614	0.0167335	0.010655		63.8	0.408167	0.221394	0.0707924	0.0534044
64	0.616889	0.325218	0.0429162	0.118611	0.0358679	0.0417728	0.036475		64	0.941841	0.367249	0.075586	0.057831	0.0613361	0.0507673	0.0283623		64	1.28197	0.958111	0.373847	0.124272	0.0469595	0.0229996	0.0159536		64	0.598777	0.16329	0.0603268	0.0351574	0.0306508	0.0183007	0.0218612		64	0.768487	0.647462	0.24911	0.0870912	0.0256101	0.0170567	0.0110997		64	0.408171	0.221495	0.0706894	0.0531161
64.2	0.617173	0.325557	0.0431754	0.118697	0.0358671	0.0418255	0.0366585		64.2	0.941494	0.367299	0.0756205	0.0576433	0.0613712	0.0502644	0.0284555		64.2	1.28326	0.959074	0.374938	0.124744	0.0469866	0.0231907	0.0161789		64.2	0.599243	0.163457	0.0601108	0.0350829	0.0305557	0.0183447	0.02197		64.2	0.768736	0.647696	0.24935	0.0869301	0.0258516	0.0173939	0.0107787		64.2	0.408377	0.221711	0.0708097	0.0530039
64.4	0.61762	0.325801	0.0430006	0.11907	0.0360327	0.0416956	0.0366904		64.4	0.941967	0.367881	0.0760346	0.0577041	0.0612747	0.0504336	0.0287243		64.4	1.28313	0.959337	0.374918	0.124951	0.0468783	0.0225782	0.0160233		64.4	0.599297	0.162892	0.0597277	0.0349218	0.0299575	0.0178621	0.0218703		64.4	0.76864	0.648164	0.249437	0.0867277	0.0260274	0.0175759	0.0108142		64.4	0.408815	0.222264	0.0711746	0.0537272
64.6	0.617774	0.325759	0.0428881	0.11882	0.0353162	0.0413058	0.0362303		64.6	0.942421	0.368188	0.0760589	0.0576493	0.0611805	0.0503127	0.0290651		64.6	1.28383	0.959956	0.374582	0.125122	0.0465624	0.0226234	0.015941		64.6	0.599751	0.16327	0.0596061	0.0353243	0.0297406	0.0180416	0.022138		64.6	0.768488	0.648457	0.249798	0.0868636	0.0258983	0.0174471	0.0106117		64.6	0.408555	0.222004	0.0709726	0.0532525
64.8	0.618022	0.325933	0.0430993	0.118878	0.0352935	0.0409738	0.0356857		64.8	0.942955	0.36862	0.0762633	0.0579112	0.0611868	0.0505665	0.0292047		64.8	1.28438	0.960526	0.374598	0.125834	0.0471438	0.0228401	0.0159727		64.8	0.599878	0.162972	0.0594681	0.0345642	0.0293733	0.0180121	0.0217459		64.8	0.768534	0.648811	0.249949	0.0872775	0.0259958	0.0174996	0.0105435		64.8	0.408386	0.221977	0.0709038	0.053339
65	0.61865	0.326019	0.0435469	0.119332	0.0354698	0.0413227	0.0354684		65	0.94377	0.36939	0.0769174	0.0583775	0.0612548	0.0508778	0.0301921		65	1.28425	0.960905	0.374744	0.12593	0.0467557	0.022831	0.0159956		65	0.599888	0.162705	0.0591319	0.0347655	0.0287074	0.0180203	0.0218117		65	0.768211	0.648744	0.249743	0.086879	0.0258228	0.0174311	0.0100412		65	0.409059	0.222818	0.0719008	0.0534908
65.2	0.619522	0.327081	0.0440409	0.119789	0.0356717	0.0411969	0.036063		65.2	0.944055	0.370125	0.0770254	0.0585745	0.0612605	0.0509971	0.0304179		65.2	1.28396	0.961101	0.374511	0.125787	0.0468766	0.0230194	0.0159629		65.2	0.599812	0.162322	0.058535	0.0338995	0.0282982	0.0175049	0.0216191		65.2	0.768761	0.64933	0.250229	0.0873429	0.0263973	0.0177193	0.0100692		65.2	0.40886	0.222626	0.0716508	0.0539963
65.4	0.619932	0.327376	0.0442744	0.120029	0.0353131	0.0409703	0.0359025		65.4	0.945068	0.371205	0.0776835	0.0589219	0.061726	0.0514454	0.0310682		65.4	1.28406	0.961942	0.37491	0.125966	0.0472455	0.0232808	0.0165429		65.4	0.599566	0.162221	0.058134	0.033317	0.0280866	0.0172105	0.0214034		65.4	0.768701	0.649371	0.25021	0.0869681	0.026355	0.0177052	0.00990753		65.4	0.409134	0.22296	0.0719768	0.0543335
65.6	0.61999	0.327591	0.0448092	0.120486	0.0348366	0.0409726	0.0358502		65.6	0.945574	0.372129	0.0776274	0.0585571	0.0614198	0.0510567	0.0310848		65.6	1.28446	0.962726	0.375386	0.12604	0.0478132	0.0236726	0.0170108		65.6	0.59983	0.162711	0.0582663	0.0335402	0.0282756	0.0174885	0.0219419		65.6	0.768809	0.649007	0.250428	0.0868626	0.0265879	0.0179055	0.00951352		65.6	0.409454	0.22321	0.072164	0.0549692
65.8	0.620384	0.327422	0.044867	0.121016	0.0342202	0.0410104	0.0355571		65.8	0.946315	0.372963	0.0779501	0.0586515	0.0618626	0.0511943	0.0310248		65.8	1.28496	0.963541	0.375983	0.126219	0.0480568	0.0237521	0.0171417		65.8	0.600473	0.163348	0.0588293	0.0334416	0.0288297	0.0177673	0.0222902		65.8	0.768608	0.648803	0.250481	0.0872978	0.0268562	0.0177177	0.00954215		65.8	0.409209	0.222709	0.0718405	0.054942
66	0.620861	0.327518	0.0451752	0.121441	0.033949	0.0406451	0.0352919		66	0.947455	0.373913	0.0781743	0.0587292	0.062291	0.0513092	0.0314074		66	1.2855	0.964764	0.376729	0.126584	0.0482038	0.0239113	0.0175144		66	0.600489	0.163657	0.0587828	0.033253	0.0287107	0.0182251	0.0217858		66	0.768695	0.648689	0.250691	0.0869287	0.0272348	0.0177708	0.00919354		66	0.409062	0.222542	0.0717089	0.0548447
66.2	0.620935	0.327418	0.045261	0.121837	0.0343508	0.0409093	0.0355929		66.2	0.948708	0.375306	0.0787917	0.0595695	0.0632004	0.05151	0.0323324		66.2	1.28592	0.965259	0.377159	0.126397	0.0481865	0.0236802	0.0174621		66.2	0.600646	0.164377	0.0591392	0.0329305	0.0286061	0.018794	0.0220372		66.2	0.768399	0.648832	0.250926	0.0867324	0.0272264	0.0178501	0.00954312		66.2	0.409201	0.222117	0.0713413	0.0548771
66.4	0.620993	0.327254	0.0452322	0.122259	0.0342565	0.0409855	0.0354652		66.4	0.949258	0.376204	0.0785769	0.0600102	0.0640289	0.0518644	0.0321886		66.4	1.28579	0.965047	0.377448	0.125622	0.0483527	0.0231572	0.0169792		66.4	0.601293	0.164445	0.0593277	0.0330413	0.0286649	0.0192674	0.0222097		66.4	0.768602	0.649423	0.251273	0.0867319	0.027253	0.0176099	0.00975754		66.4	0.409087	0.222046	0.0714755	0.0546591
66.6	0.621568	0.327399	0.0455415	0.122382	0.0346578	0.0416476	0.0355705		66.6	0.950079	0.376921	0.0791873	0.0607724	0.0648514	0.0521441	0.0324642		66.6	1.28631	0.965849	0.377748	0.125816	0.0484585	0.0232918	0.0169852		66.6	0.601795	0.164791	0.0593265	0.0330982	0.028837	0.0195023	0.0224023		66.6	0.768902	0.649649	0.251552	0.0869298	0.0274622	0.0173624	0.00993454		66.6	0.408822	0.222123	0.0713165	0.05464
66.8	0.621387	0.327106	0.044771	0.122294	0.0343666	0.0417509	0.0348762		66.8	0.950501	0.377188	0.0792067	0.0610805	0.0651802	0.0520878	0.0324197		66.8	1.28675	0.966098	0.37811	0.125753	0.048269	0.0235246	0.0166699		66.8	0.602666	0.165087	0.0597625	0.0334887	0.0294568	0.019505	0.0224928		66.8	0.769446	0.650064	0.251919	0.0877046	0.0279631	0.0176784	0.0101237		66.8	0.408961	0.221712	0.0712641	0.0545914
67	0.621512	0.326903	0.0445615	0.122273	0.0343809	0.0415491	0.0343672		67	0.950608	0.377221	0.0793083	0.0611065	0.0648795	0.0516229	0.0322119		67	1.28728	0.966873	0.378213	0.126121	0.0479424	0.0235025	0.0167118		67	0.603179	0.165419	0.0603786	0.0335588	0.0299782	0.0193501	0.0222788		67	0.769393	0.650211	0.252028	0.087595	0.0280348	0.0174145	0.00990952		67	0.408519	0.221446	0.0707073	0.0540142
67.2	0.621419	0.326666	0.0439921	0.12188	0.0341539	0.0413489	0.0336706		67.2	0.951177	0.377313	0.0798462	0.0612179	0.0648084	0.0518339	0.0321998		67.2	1.28749	0.967892	0.379144	0.126668	0.0484761	0.0242938	0.0170981		67.2	0.603585	0.165843	0.0610838	0.0337034	0.0303062	0.0195458	0.0221576		67.2	0.769973	0.651104	0.252387	0.0877826	0.0284326	0.0175592	0.0102518		67.2	0.40848	0.221213	0.0702087	0.0539008
67.4	0.621066	0.326767	0.043472	0.121043	0.0335485	0.0409233	0.0328221		67.4	0.951537	0.377989	0.0796766	0.0609737	0.0646949	0.0521948	0.0321779		67.4	1.28783	0.968821	0.379746	0.126879	0.0489493	0.024896	0.0176694		67.4	0.604305	0.166033	0.0615951	0.0344105	0.030613	0.019774	0.0226078		67.4	0.770837	0.651479	0.252492	0.0881368	0.0283347	0.017712	0.0106813		67.4	0.408099	0.221041	0.0697006	0.0538615
67.6	0.621573	0.327261	0.0433735	0.121299	0.0339286	0.0413307	0.0330764		67.6	0.95224	0.37788	0.0798817	0.0608524	0.0646474	0.052403	0.0315948		67.6	1.28828	0.969459	0.380492	0.127056	0.0489364	0.0248828	0.0177001		67.6	0.60534	0.166149	0.0622147	0.0349899	0.0308431	0.0199377	0.0229309		67.6	0.771146	0.651932	0.252519	0.088314	0.0281688	0.0178142	0.0108952		67.6	0.408304	0.22105	0.0697371	0.0537082
67.8	0.621782	0.327288	0.0431732	0.121121	0.0341241	0.0412044	0.0329625		67.8	0.952544	0.378021	0.0798679	0.0611141	0.064607	0.0529909	0.0314657		67.8	1.28841	0.969588	0.381189	0.127137	0.0486315	0.0251326	0.0171695		67.8	0.605867	0.166025	0.0617645	0.0351458	0.0308073	0.0196633	0.0227481		67.8	0.771231	0.652774	0.252745	0.0884506	0.028252	0.0180294	0.011101		67.8	0.408092	0.221393	0.0693068	0.053583
68	0.622075	0.327942	0.043075	0.121314	0.0341622	0.0413281	0.0328445		68	0.95281	0.377858	0.0795399	0.0610452	0.0641179	0.0533212	0.0309319		68	1.28888	0.970061	0.382193	0.127349	0.0482349	0.0253486	0.0171517		68	0.606533	0.16606	0.061508	0.035291	0.0309836	0.019689	0.0231007		68	0.771679	0.653425	0.253021	0.0890461	0.0284683	0.0181645	0.011306		68	0.407948	0.221465	0.069403	0.0532188
68.2	0.621607	0.32791	0.0426593	0.120674	0.033854	0.0409819	0.0324805		68.2	0.95354	0.378278	0.0795046	0.0611173	0.0642237	0.0536542	0.0308784		68.2	1.28995	0.970777	0.382595	0.12729	0.048061	0.0256393	0.0173193		68.2	0.606891	0.165909	0.0613299	0.0351327	0.0311146	0.0193844	0.0232416		68.2	0.771572	0.653897	0.252859	0.0889632	0.0280049	0.0184142	0.0112138		68.2	0.408544	0.222136	0.0696778	0.053753
68.4	0.621771	0.328409	0.0423098	0.120209	0.0337461	0.0404977	0.0322045		68.4	0.954336	0.378855	0.0794167	0.0615311	0.0642691	0.0542668	0.031131		68.4	1.29036	0.971452	0.382827	0.127693	0.0482038	0.0257057	0.0172598		68.4	0.606958	0.165447	0.0607419	0.0345343	0.0308183	0.0187712	0.0227073		68.4	0.771533	0.654954	0.252949	0.0893974	0.0276289	0.018869	0.0116026		68.4	0.408697	0.222744	0.0697299	0.0541461
68.6	0.621503	0.329023	0.0422934	0.119753	0.0333866	0.0400851	0.0321409		68.6	0.954019	0.378499	0.078978	0.0613407	0.0633929	0.0541769	0.0308158		68.6	1.29104	0.972319	0.383301	0.128056	0.0482724	0.026609	0.0175663		68.6	0.60752	0.16588	0.0604991	0.0342495	0.0307773	0.0187614	0.0226071		68.6	0.771186	0.655383	0.253034	0.0893193	0.0271625	0.0187525	0.01146		68.6	0.408527	0.223103	0.0699059	0.053833
68.8	0.621816	0.330247	0.0426895	0.119844	0.0339835	0.0404131	0.0323879		68.8	0.954449	0.378647	0.0791307	0.0613426	0.0635107	0.0545708	0.0307912		68.8	1.29142	0.972566	0.383694	0.128446	0.04874	0.0268086	0.0177786		68.8	0.607538	0.165013	0.0597069	0.0329557	0.0297831	0.0181777	0.0217711		68.8	0.771384	0.655551	0.253088	0.0892673	0.0269953	0.0185439	0.0112204		68.8	0.409118	0.223656	0.070106	0.0540053
69	0.62199	0.330564	0.0429278	0.119796	0.03393	0.0401565	0.0322		69	0.954459	0.378645	0.0787618	0.0611468	0.063109	0.0544004	0.030698		69	1.29169	0.973136	0.383935	0.12887	0.0490734	0.0272336	0.0181468		69	0.608179	0.1649	0.0594129	0.0329316	0.0297193	0.0180998	0.0214263		69	0.771504	0.655709	0.252978	0.0894698	0.0267606	0.0186585	0.0112482		69	0.409268	0.224096	0.0707794	0.0544521
69.2	0.622471	0.331596	0.0432743	0.119904	0.0340966	0.0397351	0.0331034		69.2	0.954655	0.378858	0.0783015	0.0613221	0.0629368	0.0543726	0.0301195		69.2	1.29172	0.973602	0.384177	0.129225	0.0491877	0.0272199	0.0182163		69.2	0.608736	0.165215	0.0593227	0.0328286	0.0299153	0.0179184	0.0212323		69.2	0.771531	0.655848	0.253113	0.0896779	0.0262617	0.0189136	0.0111485		69.2	0.409786	0.224458	0.0708493	0.0549901
69.4	0.622834	0.331787	0.0437059	0.120359	0.0338742	0.0397017	0.0336328		69.4	0.955461	0.379491	0.0786013	0.0613193	0.0630033	0.0549586	0.0299228		69.4	1.29226	0.974354	0.384349	0.129742	0.0493913	0.0269813	0.0185911		69.4	0.608963	0.165064	0.0589843	0.0329985	0.0299008	0.0178935	0.020961		69.4	0.771166	0.655757	0.253233	0.0892876	0.0257718	0.0186047	0.0110596		69.4	0.410459	0.224855	0.0714543	0.0553696
69.6	0.623183	0.332203	0.0443358	0.120981	0.0338375	0.0396816	0.0344487		69.6	0.955903	0.379902	0.0786703	0.0611274	0.0626925	0.0543546	0.0291729		69.6	1.29303	0.974851	0.384838	0.130192	0.0499558	0.0269726	0.0190811		69.6	0.609886	0.165758	0.0593987	0.0336059	0.0301132	0.0184901	0.0211079		69.6	0.771355	0.655691	0.253626	0.0892674	0.0257153	0.0187613	0.0108303		69.6	0.410885	0.225098	0.0715912	0.0557023
69.8	0.623728	0.332334	0.0446031	0.121216	0.0334594	0.0397916	0.034626		69.8	0.9574	0.380703	0.0788384	0.0615546	0.0636309	0.0543653	0.0295998		69.8	1.29341	0.975322	0.385282	0.1302	0.0499506	0.0266282	0.0190342		69.8	0.610265	0.165604	0.0591702	0.0332748	0.0298283	0.0184596	0.0207152		69.8	0.771362	0.655893	0.253721	0.0890443	0.0255054	0.0191149	0.010422		69.8	0.411076	0.224954	0.0715845	0.0554197
70	0.623832	0.332438	0.0450775	0.121685	0.0331526	0.0397544	0.034908		70	0.958385	0.381141	0.0789256	0.0624755	0.064226	0.0547244	0.0302898		70	1.29381	0.976054	0.38597	0.130496	0.0505071	0.0267306	0.0193672		70	0.610434	0.165678	0.0589668	0.0335726	0.029823	0.0185686	0.0206378		70	0.771423	0.65579	0.253779	0.0882269	0.0253157	0.0190277	0.0100013		70	0.411222	0.22457	0.0714046	0.0550317
70.2	0.62386	0.332415	0.044755	0.12196	0.0328603	0.0397997	0.0347175		70.2	0.958974	0.381916	0.0792838	0.063183	0.0648507	0.0549212	0.0308224		70.2	1.29396	0.976118	0.386011	0.129949	0.0504293	0.0265753	0.0192289		70.2	0.610786	0.165861	0.0592732	0.0337562	0.0303767	0.0187455	0.0207903		70.2	0.771511	0.656066	0.254183	0.0878798	0.0250713	0.0187339	0.00982048		70.2	0.411071	0.224148	0.0710379	0.0544404
70.4	0.624817	0.332935	0.0448071	0.122447	0.0326925	0.0401156	0.0351897		70.4	0.959263	0.382141	0.0791995	0.0629752	0.0649396	0.0545983	0.030801		70.4	1.29369	0.976022	0.386019	0.129234	0.0506157	0.0266424	0.019103		70.4	0.611036	0.166011	0.059277	0.0341683	0.0305668	0.0189513	0.0208353		70.4	0.771836	0.65666	0.254511	0.0882167	0.025484	0.0192001	0.00979586		70.4	0.411205	0.224378	0.0713986	0.0542675
70.6	0.625193	0.333317	0.044564	0.122768	0.0327736	0.0406128	0.0353611		70.6	0.959857	0.38222	0.0798341	0.0631371	0.0649638	0.0544639	0.0313509		70.6	1.29442	0.976723	0.386	0.129545	0.0508041	0.0269005	0.0195406		70.6	0.611267	0.16661	0.0595998	0.0343712	0.0307793	0.0191605	0.0208532		70.6	0.771799	0.656478	0.254692	0.0876678	0.0254255	0.0193846	0.00931298		70.6	0.411082	0.223873	0.0708739	0.0540759
70.8	0.624978	0.333008	0.0437969	0.122774	0.0323142	0.0400794	0.0348288		70.8	0.960104	0.382676	0.0795783	0.0627666	0.0647487	0.0536845	0.0315034		70.8	1.29436	0.976934	0.385766	0.129707	0.0506745	0.0261792	0.0192796		70.8	0.612015	0.167055	0.0601406	0.0345773	0.0311778	0.0189883	0.0205986		70.8	0.771917	0.656691	0.255056	0.0878259	0.0256024	0.0191873	0.00951422		70.8	0.411167	0.223839	0.0707333	0.0543136
71	0.625443	0.333361	0.0443162	0.122932	0.0328955	0.0401379	0.035148		71	0.960021	0.382522	0.0793793	0.0624679	0.0641312	0.0531914	0.0315264		71	1.29497	0.978258	0.385557	0.130181	0.0508414	0.0259126	0.0197261		71	0.612224	0.167561	0.0607487	0.0348003	0.0308218	0.0190843	0.0206148		71	0.771582	0.656855	0.255377	0.0875609	0.0255033	0.0191417	0.00925603		71	0.410652	0.223751	0.0700322	0.0538613
71.2	0.625416	0.333547	0.0442369	0.122594	0.0330475	0.0405776	0.034936		71.2	0.960373	0.383039	0.0795248	0.0620718	0.0639489	0.0531955	0.0319641		71.2	1.29481	0.978464	0.385824	0.129847	0.0509127	0.0254345	0.0198883		71.2	0.612755	0.168012	0.0612713	0.0349845	0.0309084	0.0196008	0.0211669		71.2	0.771862	0.657342	0.255973	0.0884106	0.0257855	0.019567	0.00957587		71.2	0.41072	0.223387	0.0700963	0.0535637
71.4	0.626079	0.334189	0.0441064	0.12277	0.0330753	0.0403655	0.0353553		71.4	0.960333	0.383135	0.0789765	0.0612748	0.0637007	0.0527063	0.031898		71.4	1.29501	0.978866	0.385969	0.129775	0.0505264	0.025307	0.0196091		71.4	0.612957	0.168502	0.061831	0.0359694	0.0310919	0.0196107	0.0214175		71.4	0.771981	0.657431	0.256493	0.0886907	0.0258121	0.0194205	0.0095793		71.4	0.410477	0.222964	0.06959	0.0529936
71.6	0.627057	0.335173	0.0451285	0.123656	0.0341598	0.0414603	0.0357635		71.6	0.960997	0.383337	0.0792974	0.0611475	0.0639718	0.0527153	0.032019		71.6	1.29544	0.97932	0.386838	0.130293	0.0504159	0.0248744	0.0190815		71.6	0.613582	0.168992	0.0619717	0.0366076	0.0310976	0.0199857	0.0223165		71.6	0.772123	0.65783	0.256615	0.0890307	0.026141	0.0196165	0.00986872		71.6	0.410118	0.222935	0.0693735	0.0527838
71.8	0.627211	0.334769	0.0449231	0.123648	0.0341561	0.0409481	0.0350887		71.8	0.961511	0.383796	0.0793265	0.0609336	0.0638704	0.0530106	0.032352		71.8	1.29525	0.979125	0.386692	0.129953	0.0496607	0.0246649	0.0185456		71.8	0.614277	0.169382	0.0618202	0.0372401	0.0311718	0.0202684	0.022564		71.8	0.772433	0.65841	0.25665	0.0896063	0.0264036	0.0196113	0.00992152		71.8	0.410447	0.223156	0.0693661	0.0532991
72	0.627239	0.334878	0.0448546	0.123618	0.0342381	0.0407798	0.035183		72	0.962012	0.384034	0.0793862	0.0607241	0.0637352	0.0527859	0.0324583		72	1.29567	0.979417	0.38716	0.130022	0.0488746	0.0243919	0.0183754		72	0.614605	0.169482	0.0617084	0.0371836	0.0310478	0.019636	0.0229352		72	0.772557	0.65887	0.256802	0.0900978	0.0269833	0.0194076	0.0100784		72	0.410766	0.223214	0.0693446	0.0535931
72.2	0.627447	0.334782	0.0449196	0.12331	0.0341952	0.0406536	0.0350742		72.2	0.962287	0.384057	0.0791099	0.0601349	0.063651	0.0523658	0.0325331		72.2	1.29643	0.979666	0.38709	0.130093	0.0485703	0.0246581	0.0182012		72.2	0.615176	0.169571	0.061866	0.0371259	0.0306828	0.0194263	0.0229384		72.2	0.77286	0.658933	0.256337	0.090264	0.0269643	0.0192279	0.010098		72.2	0.410814	0.223335	0.069136	0.0539086
72.4	0.627515	0.334827	0.044729	0.123131	0.0340908	0.0405922	0.034448		72.4	0.961701	0.383674	0.0787299	0.0598127	0.0629449	0.0517037	0.0320892		72.4	1.29679	0.979992	0.387069	0.130005	0.0483063	0.0247297	0.0179084		72.4	0.615764	0.169737	0.0618299	0.0368935	0.0303993	0.0192682	0.0230049		72.4	0.772904	0.658966	0.256249	0.0907795	0.0271333	0.0187892	0.00979724		72.4	0.410973	0.223601	0.0691862	0.0539883
72.6	0.627236	0.335282	0.044906	0.12336	0.034298	0.0411101	0.0344373		72.6	0.961795	0.383353	0.0786906	0.0594094	0.0625098	0.0513853	0.0316103		72.6	1.29682	0.98067	0.387733	0.130142	0.0481185	0.0249177	0.0181329		72.6	0.616547	0.169662	0.0617682	0.0368834	0.0303215	0.018839	0.023045		72.6	0.77328	0.659077	0.256816	0.0910095	0.0275846	0.018667	0.00970855		72.6	0.411004	0.223905	0.0694862	0.0538965
72.8	0.627693	0.335662	0.045151	0.123389	0.0346067	0.0409089	0.0341277		72.8	0.962902	0.38395	0.0790315	0.0598979	0.0633098	0.051859	0.0317919		72.8	1.29686	0.980711	0.388193	0.130117	0.0481072	0.0246411	0.0180114		72.8	0.616773	0.169493	0.0612642	0.0367527	0.0298525	0.0187959	0.0228493		72.8	0.7732	0.658969	0.256372	0.0908774	0.0271751	0.0178037	0.00937137		72.8	0.411281	0.224416	0.0699209	0.0543368
73	0.627675	0.335809	0.0453867	0.12362	0.0343152	0.0405851	0.0341015		73	0.963188	0.384203	0.0788123	0.0605241	0.0633687	0.0520504	0.0317295		73	1.29718	0.981133	0.388357	0.130521	0.0480747	0.0245714	0.0182271		73	0.617759	0.169862	0.0616429	0.0373453	0.0303479	0.0188042	0.0228773		73	0.773342	0.659583	0.256663	0.0915081	0.0272743	0.0182286	0.0100827		73	0.410781	0.224359	0.0697983	0.0541592
73.2	0.628201	0.336487	0.0455479	0.1237	0.0346152	0.0410694	0.0346579		73.2	0.963989	0.384761	0.0790896	0.061254	0.0639741	0.0525984	0.0317985		73.2	1.29727	0.981375	0.388403	0.130733	0.047835	0.0242447	0.0184858		73.2	0.618125	0.169983	0.0616047	0.03746	0.0303681	0.0191708	0.0229227		73.2	0.773753	0.660039	0.257031	0.0918148	0.0269523	0.0182327	0.0102182		73.2	0.411532	0.224664	0.0702619	0.054441
73.4	0.628253	0.336522	0.0454721	0.123847	0.034503	0.0408989	0.0348527		73.4	0.964312	0.385311	0.0792546	0.0612562	0.0642852	0.0531653	0.0321495		73.4	1.2978	0.981836	0.388752	0.131039	0.0479968	0.0245379	0.0189445		73.4	0.61803	0.169413	0.0611672	0.0371507	0.0302486	0.0184404	0.0223743		73.4	0.774306	0.660657	0.257375	0.0918466	0.0273133	0.0181487	0.0102947		73.4	0.411176	0.224867	0.0703823	0.0543598
73.6	0.628335	0.336769	0.0458911	0.124141	0.0348483	0.0412289	0.0348407		73.6	0.964722	0.385723	0.0793394	0.0612326	0.0643961	0.0527976	0.0322776		73.6	1.29781	0.981981	0.389256	0.130797	0.0480819	0.0244141	0.0187262		73.6	0.618881	0.169912	0.0618014	0.0368019	0.0302482	0.0181156	0.0221666		73.6	0.775073	0.661482	0.25806	0.0919337	0.027684	0.0186584	0.0107238		73.6	0.411326	0.224993	0.0704775	0.0543977
73.8	0.628125	0.336963	0.0458006	0.124158	0.0343809	0.0410881	0.0341599		73.8	0.965375	0.386012	0.0789662	0.061394	0.0646952	0.0531401	0.0326771		73.8	1.29776	0.982507	0.38933	0.130462	0.0483215	0.0245862	0.0182325		73.8	0.619451	0.169916	0.0618149	0.0366689	0.030715	0.0181628	0.0219361		73.8	0.775011	0.661513	0.258111	0.0911366	0.027407	0.0185816	0.010836		73.8	0.411243	0.225127	0.0701509	0.0541619
74	0.627765	0.336821	0.0455786	0.124323	0.0340829	0.0408736	0.0339602		74	0.965832	0.386507	0.0793075	0.0619445	0.0649271	0.0540023	0.0330415		74	1.29818	0.98313	0.389584	0.130672	0.0485726	0.0247449	0.0178476		74	0.619825	0.17048	0.0619126	0.0366844	0.0314335	0.0183623	0.0222549		74	0.774902	0.661382	0.257607	0.0905887	0.027208	0.0178462	0.0104957		74	0.411638	0.225487	0.0702027	0.054173
74.2	0.628231	0.337593	0.0458974	0.124643	0.0344927	0.0413277	0.0342433		74.2	0.966258	0.387104	0.0795836	0.061912	0.0653226	0.054401	0.0331396		74.2	1.29865	0.98383	0.389478	0.130582	0.0487205	0.0252517	0.0177296		74.2	0.619906	0.170613	0.0619069	0.0360935	0.0315547	0.0183128	0.0219475		74.2	0.774606	0.661187	0.257011	0.0896853	0.0268896	0.0177211	0.0102924		74.2	0.411963	0.225431	0.0702931	0.0540102
74.4	0.628777	0.338082	0.0460362	0.124818	0.0346422	0.0415916	0.0347925		74.4	0.966661	0.387403	0.0792407	0.0615378	0.0653214	0.0544043	0.0330606		74.4	1.29904	0.984404	0.389578	0.130793	0.0492736	0.0257836	0.017843		74.4	0.620434	0.171453	0.0619528	0.0359575	0.0320822	0.0185733	0.0222025		74.4	0.774269	0.661084	0.256826	0.0894743	0.026721	0.0178138	0.010283		74.4	0.412803	0.226155	0.0708564	0.0547191
74.6	0.62815	0.338428	0.0459004	0.124672	0.0349214	0.0417163	0.0344614		74.6	0.967072	0.387592	0.0794871	0.0618853	0.0654646	0.0548155	0.0332917		74.6	1.29973	0.985331	0.389852	0.131126	0.0494466	0.0254538	0.0177687		74.6	0.621196	0.171985	0.0623201	0.0356571	0.0322799	0.0188603	0.0219306		74.6	0.773594	0.660924	0.256852	0.0886071	0.0261821	0.0173562	0.0103008		74.6	0.413433	0.226208	0.0704906	0.0545709
74.8	0.628203	0.338489	0.0460458	0.124162	0.034818	0.0416479	0.0347292		74.8	0.967595	0.387942	0.0797599	0.0619224	0.0659881	0.0546664	0.033538		74.8	1.29984	0.986301	0.389935	0.131469	0.0495359	0.0254448	0.0173943		74.8	0.621894	0.172624	0.062637	0.0357802	0.0327499	0.0190409	0.0219705		74.8	0.773168	0.66074	0.257216	0.0882552	0.0260258	0.0172353	0.0103057		74.8	0.413241	0.226391	0.0703082	0.0544889
75	0.628283	0.338795	0.0462647	0.12397	0.0350348	0.0417336	0.0347068		75	0.967665	0.388281	0.0801034	0.0616351	0.0657622	0.054891	0.0333123		75	1.30032	0.987228	0.39006	0.131883	0.0497892	0.025988	0.0178673		75	0.621723	0.17271	0.0623134	0.035476	0.0323581	0.0192172	0.0215982		75	0.772968	0.661082	0.257565	0.088223	0.0261181	0.0172319	0.010104		75	0.413209	0.226156	0.0698521	0.0540211
75.2	0.628364	0.338377	0.0458384	0.123725	0.0347199	0.0415783	0.0340674		75.2	0.968055	0.38864	0.0806982	0.0611698	0.0662792	0.0553478	0.0333382		75.2	1.30054	0.987744	0.390553	0.131509	0.0496433	0.0257773	0.0180154		75.2	0.621915	0.173311	0.0628568	0.0358443	0.0326926	0.0196955	0.0221988		75.2	0.773436	0.661331	0.257791	0.0885196	0.0263258	0.0171042	0.0103741		75.2	0.413443	0.226052	0.0702138	0.0538249
75.4	0.628921	0.338706	0.0457685	0.123871	0.0347889	0.041379	0.0340005		75.4	0.968262	0.388697	0.0806993	0.06108	0.0664744	0.0551034	0.0329198		75.4	1.3007	0.988422	0.390613	0.131691	0.0495166	0.025931	0.0180466		75.4	0.62249	0.174169	0.0634289	0.0368302	0.0332475	0.0201792	0.0224379		75.4	0.773331	0.661493	0.257832	0.0880543	0.02635	0.0165156	0.0100447		75.4	0.413905	0.226189	0.069672	0.053906
75.6	0.629027	0.339139	0.0467014	0.124181	0.0354719	0.0421931	0.0333529		75.6	0.968644	0.389061	0.0812639	0.0614092	0.0666275	0.0552591	0.0328043		75.6	1.30102	0.988843	0.391107	0.131742	0.0495646	0.0258627	0.0181557		75.6	0.622917	0.174452	0.0630467	0.0371352	0.0333017	0.0203289	0.022929		75.6	0.774032	0.66227	0.257518	0.0884908	0.0266576	0.016804	0.0103806		75.6	0.414109	0.226726	0.0700342	0.0543076
75.8	0.629	0.338618	0.0463477	0.123809	0.0349998	0.0412946	0.0332193		75.8	0.968562	0.388993	0.0812345	0.0607128	0.0660752	0.0546136	0.0323695		75.8	1.30087	0.989114	0.390835	0.13106	0.0489831	0.0259729	0.0181837		75.8	0.623336	0.174237	0.0629775	0.0373235	0.0328921	0.0204593	0.0227049		75.8	0.774265	0.662761	0.257849	0.0887246	0.027064	0.0168273	0.0101441		75.8	0.414239	0.226557	0.0699507	0.0545362
76	0.629248	0.338712	0.0461705	0.123783	0.03465	0.0413652	0.033435		76	0.968831	0.389128	0.0814483	0.0603451	0.0661136	0.0542908	0.0320289		76	1.30152	0.989711	0.390943	0.131012	0.048811	0.0258373	0.0182335		76	0.623756	0.173916	0.062782	0.0374209	0.0324633	0.0196962	0.0226767		76	0.773964	0.662707	0.258137	0.0890092	0.0274796	0.0169599	0.00986916		76	0.413839	0.226395	0.0693817	0.0539748
76.2	0.629329	0.338805	0.0463539	0.12406	0.0344772	0.0416574	0.0334059		76.2	0.96863	0.388588	0.0812325	0.0597917	0.0654402	0.0532274	0.031282		76.2	1.30198	0.989919	0.391208	0.130989	0.0486368	0.0260397	0.0184174		76.2	0.624363	0.173779	0.0628448	0.0378122	0.0324524	0.0201757	0.0232724		76.2	0.774532	0.662797	0.258846	0.0900209	0.0281318	0.0171798	0.0100996		76.2	0.413844	0.226567	0.0694016	0.0536712
76.4	0.629298	0.338845	0.0463372	0.123992	0.0345415	0.0415114	0.0333632		76.4	0.968266	0.388325	0.0809695	0.0596008	0.064956	0.0523777	0.0305953		76.4	1.30219	0.990029	0.391158	0.130559	0.0481421	0.0256745	0.0184632		76.4	0.625016	0.173665	0.0628035	0.0375805	0.0327889	0.0204825	0.0235728		76.4	0.7747	0.66308	0.259513	0.0902491	0.0281888	0.0177443	0.0102434		76.4	0.414384	0.226901	0.069736	0.0536094
76.6	0.629511	0.339015	0.0466299	0.12421	0.0343746	0.0417483	0.0338103		76.6	0.969211	0.389062	0.0814161	0.060201	0.0652746	0.0521593	0.0306584		76.6	1.30196	0.990332	0.391682	0.130551	0.0481106	0.0251193	0.0189719		76.6	0.625161	0.173478	0.0629493	0.0373886	0.0333315	0.0206396	0.0239295		76.6	0.775179	0.66375	0.260733	0.0904323	0.0283267	0.0181737	0.0105224		76.6	0.413972	0.226773	0.0696042	0.0534984
76.8	0.629483	0.338809	0.0457656	0.123326	0.0339727	0.0411698	0.0331718		76.8	0.96972	0.389769	0.0813089	0.0607316	0.0654938	0.0521115	0.0308014		76.8	1.30254	0.990642	0.392308	0.13103	0.0483271	0.0251037	0.0191084		76.8	0.625377	0.17371	0.0630431	0.0373443	0.0331286	0.021324	0.0241847		76.8	0.775378	0.663915	0.261228	0.090676	0.0278755	0.0176055	0.0104655		76.8	0.414075	0.226763	0.0698756	0.0536163
77	0.62948	0.339212	0.0459646	0.123609	0.0339534	0.0412379	0.0332232		77	0.969459	0.38999	0.0811236	0.0605951	0.0648478	0.0518198	0.030817		77	1.3029	0.990796	0.392233	0.131182	0.0479474	0.0249138	0.018803		77	0.625673	0.173363	0.0632632	0.0373417	0.0330726	0.0210901	0.024411		77	0.776282	0.664708	0.262402	0.0913681	0.028495	0.018487	0.011203		77	0.413716	0.226499	0.0699454	0.0533789
77.2	0.629633	0.339301	0.0455678	0.12332	0.0340116	0.0408458	0.032814		77.2	0.970297	0.390266	0.0809352	0.0605453	0.0648026	0.0520968	0.0311401		77.2	1.30317	0.99102	0.392213	0.131147	0.0477722	0.0245783	0.0185585		77.2	0.625965	0.173429	0.0633216	0.0372222	0.0333099	0.0213583	0.0244493		77.2	0.77686	0.665398	0.263127	0.0917503	0.0284813	0.0184113	0.0115103		77.2	0.413857	0.226523	0.0700402	0.0531615
77.4	0.62907	0.339229	0.0451342	0.123373	0.0335873	0.0400862	0.0327834		77.4	0.970433	0.391107	0.0804836	0.0606388	0.0644043	0.0518723	0.0313288		77.4	1.30363	0.991571	0.392524	0.131129	0.0481276	0.0247042	0.018502		77.4	0.626256	0.173363	0.0634578	0.0371975	0.0331689	0.021098	0.0247299		77.4	0.777008	0.666046	0.263854	0.0917344	0.0288359	0.0189877	0.0119635		77.4	0.413298	0.226426	0.069695	0.0530484
77.6	0.629739	0.339661	0.0453232	0.123548	0.0339506	0.0405643	0.0327115		77.6	0.970641	0.391421	0.0800192	0.0608218	0.0640075	0.0517135	0.0310245		77.6	1.30373	0.991621	0.392719	0.131261	0.0479346	0.024266	0.0182995		77.6	0.627226	0.173845	0.0639173	0.0370366	0.0332341	0.0213049	0.0249958		77.6	0.777314	0.666331	0.264123	0.0917605	0.0287292	0.0190027	0.0118524		77.6	0.413491	0.226848	0.0696528	0.0536411
77.8	0.629824	0.339884	0.0449069	0.123869	0.0338519	0.0401609	0.0324651		77.8	0.971048	0.392104	0.0796306	0.0612213	0.0637805	0.0522267	0.0310329		77.8	1.30481	0.992609	0.393297	0.131798	0.0487259	0.0248084	0.0184582		77.8	0.627816	0.174338	0.0640359	0.0375475	0.0336883	0.0215086	0.0253368		77.8	0.777285	0.665999	0.263312	0.0913919	0.0287277	0.0187362	0.0113744		77.8	0.413507	0.22712	0.0697479	0.0540536
78	0.629892	0.340206	0.0447514	0.124294	0.03366	0.040471	0.0326821		78	0.971877	0.392836	0.0792122	0.0612404	0.0637716	0.0523471	0.0308687		78	1.30576	0.993092	0.393994	0.132284	0.0487073	0.0246672	0.0185355		78	0.628287	0.174921	0.0643384	0.0372516	0.0338286	0.0213774	0.0260623		78	0.777542	0.665988	0.26266	0.0914596	0.0284924	0.0185174	0.0108078		78	0.414005	0.227317	0.07032	0.0543118
78.2	0.630438	0.341037	0.0448888	0.124843	0.0335872	0.0406344	0.032723		78.2	0.972227	0.39328	0.0789153	0.0616696	0.0637491	0.0528119	0.0313045		78.2	1.3061	0.993599	0.394646	0.132475	0.0492501	0.0250563	0.0190209		78.2	0.629088	0.175499	0.0645054	0.0372276	0.0342479	0.0207283	0.0261296		78.2	0.777871	0.666022	0.262582	0.0912872	0.0286126	0.0185629	0.0108246		78.2	0.414098	0.227239	0.070352	0.0542566
78.4	0.630574	0.341542	0.0445559	0.124943	0.0331673	0.0405102	0.0328642		78.4	0.972886	0.39378	0.0787062	0.0614204	0.0637101	0.0532766	0.0313413		78.4	1.30642	0.99399	0.395581	0.132913	0.0496241	0.0248249	0.0186835		78.4	0.629612	0.175673	0.0640924	0.0370167	0.0343489	0.0204372	0.026185		78.4	0.777567	0.665876	0.262662	0.0915344	0.0283606	0.0182586	0.0106165		78.4	0.414199	0.227572	0.0701008	0.0548986
78.6	0.6309	0.34171	0.044527	0.125368	0.0332951	0.0406521	0.0329509		78.6	0.973827	0.394256	0.0790923	0.0617342	0.0640875	0.0536723	0.0317368		78.6	1.30689	0.994681	0.396469	0.132912	0.0497044	0.0248567	0.0184033		78.6	0.629467	0.175265	0.0636037	0.0363164	0.0337715	0.0200091	0.0254869		78.6	0.77752	0.665692	0.262418	0.0908814	0.0276645	0.0177249	0.00971229		78.6	0.4142	0.227365	0.0697992	0.0550013
78.8	0.631708	0.341735	0.0441191	0.125628	0.032964	0.0408421	0.0333621		78.8	0.974463	0.394897	0.0797541	0.0618716	0.0647365	0.0540821	0.0318937		78.8	1.30694	0.995209	0.396867	0.132999	0.0500038	0.0250747	0.0180721		78.8	0.629592	0.17528	0.0632907	0.0362607	0.0334912	0.0196694	0.0254546		78.8	0.777886	0.666021	0.262558	0.0912647	0.0279479	0.017542	0.00991263		78.8	0.413471	0.226968	0.0694815	0.0551562
79	0.631986	0.341679	0.0438071	0.126066	0.0329229	0.04089	0.0330421		79	0.974932	0.395787	0.0800095	0.0619241	0.0649811	0.0547322	0.0319954		79	1.30673	0.995475	0.397279	0.132801	0.0498388	0.0248507	0.0184814		79	0.630396	0.175298	0.0630727	0.0361552	0.0329533	0.0195254	0.0253037		79	0.777895	0.666333	0.261936	0.0911717	0.0281588	0.0168096	0.009527		79	0.413903	0.226787	0.0695168	0.0552041
79.2	0.632355	0.342232	0.043983	0.126544	0.032598	0.0414095	0.032981		79.2	0.975735	0.395889	0.0803343	0.0622323	0.0657563	0.0551293	0.0323421		79.2	1.30669	0.996142	0.397594	0.132761	0.0497303	0.0245092	0.0183805		79.2	0.631008	0.175712	0.0634248	0.0368665	0.0331408	0.0196577	0.0255303		79.2	0.778513	0.667018	0.261424	0.0914409	0.0283705	0.0167745	0.00950877		79.2	0.413806	0.2268	0.0691657	0.0549984
79.4	0.632841	0.343223	0.0445323	0.127045	0.0330415	0.0419697	0.0334226		79.4	0.976472	0.396428	0.0804281	0.0624884	0.0658317	0.0547577	0.0323852		79.4	1.30683	0.99671	0.398089	0.133081	0.0502236	0.0249022	0.0182148		79.4	0.631244	0.175382	0.0629947	0.0370407	0.0331347	0.0192673	0.0253533		79.4	0.778526	0.667744	0.261146	0.091456	0.0286152	0.0167039	0.0093399		79.4	0.413734	0.226814	0.0689722	0.0544316
79.6	0.633849	0.343879	0.0453853	0.12775	0.0333463	0.0427178	0.0339664		79.6	0.976572	0.396183	0.0805607	0.0621411	0.0656327	0.0545725	0.0322757		79.6	1.30712	0.996982	0.399044	0.132769	0.0502045	0.0246257	0.0180143		79.6	0.631399	0.174826	0.0626283	0.0369813	0.0327698	0.0187726	0.0249402		79.6	0.778701	0.668393	0.261011	0.0920946	0.0288667	0.0170235	0.00966889		79.6	0.413795	0.226713	0.0691994	0.0544109
79.8	0.634532	0.34405	0.0456797	0.128206	0.0331399	0.042479	0.0347651		79.8	0.977072	0.396635	0.0808467	0.0620844	0.0658905	0.0546845	0.0323977		79.8	1.30678	0.997214	0.399076	0.132324	0.049415	0.0242711	0.01788		79.8	0.632329	0.174925	0.0627802	0.037519	0.0328756	0.0190151	0.0251053		79.8	0.778308	0.668602	0.260977	0.0920324	0.0286928	0.0166767	0.00906585		79.8	0.413722	0.226699	0.0692337	0.0545803
80	0.635137	0.344373	0.0460844	0.12872	0.0335138	0.0429333	0.0353365		80	0.977743	0.397005	0.0813017	0.0620031	0.0663421	0.0552603	0.0323971		80	1.30724	0.997629	0.399642	0.132771	0.0497193	0.0245078	0.0179909		80	0.632941	0.175222	0.0629817	0.0380795	0.0333677	0.0187029	0.0253457		80	0.777937	0.668884	0.261061	0.0922477	0.0288645	0.017254	0.00955382		80	0.413993	0.226882	0.0692369	0.0541811
80.2	0.635486	0.344827	0.0468447	0.129382	0.0342298	0.0431271	0.036231		80.2	0.977657	0.396405	0.0809077	0.0615877	0.0659861	0.0551423	0.0324356		80.2	1.3069	0.99745	0.399699	0.132622	0.0493347	0.0239912	0.0176583		80.2	0.633305	0.175565	0.0631156	0.0384358	0.0338693	0.019234	0.0255925		80.2	0.778282	0.669147	0.261449	0.0921316	0.029234	0.0170895	0.0101296		80.2	0.414115	0.226564	0.0692705	0.0540722
80.4	0.636352	0.345137	0.047307	0.12987	0.0349858	0.043631	0.0370502		80.4	0.978411	0.397065	0.0812714	0.0614452	0.0663809	0.0557164	0.0325629		80.4	1.30687	0.997371	0.39939	0.132645	0.0487181	0.0230065	0.0171328		80.4	0.633953	0.175739	0.0632501	0.0386168	0.0346491	0.019417	0.0256834		80.4	0.777872	0.66925	0.261541	0.091414	0.0287144	0.0173178	0.00985879		80.4	0.414501	0.226309	0.0695475	0.0543353
80.6	0.63609	0.344714	0.0468435	0.129619	0.0344684	0.0434481	0.0366549		80.6	0.979231	0.397914	0.0815821	0.0616027	0.0668729	0.0562515	0.0328046		80.6	1.30734	0.998264	0.400297	0.133066	0.0489863	0.0232113	0.0169133		80.6	0.633794	0.175745	0.0634018	0.0387161	0.034839	0.0194699	0.0253443		80.6	0.778057	0.6696	0.261991	0.0911165	0.0288153	0.0171289	0.00988367		80.6	0.414614	0.226444	0.069602	0.0545266
80.8	0.635859	0.344681	0.0465455	0.128979	0.0348634	0.0429319	0.036346		80.8	0.97959	0.397959	0.0814159	0.0616138	0.0669378	0.0567109	0.0331623		80.8	1.30748	0.998821	0.400287	0.13326	0.0487414	0.023063	0.0162486		80.8	0.634345	0.175934	0.0633395	0.0391513	0.0350996	0.0199299	0.0253288		80.8	0.778333	0.669962	0.262547	0.0908589	0.0288138	0.0165989	0.00998735		80.8	0.415144	0.226882	0.0701258	0.0547185
81	0.636143	0.34509	0.0468539	0.12942	0.0350117	0.0422625	0.0366457		81	0.979689	0.398145	0.0815144	0.0614079	0.0665101	0.0567712	0.0331934		81	1.30738	0.99868	0.399802	0.132968	0.0483359	0.023137	0.0157434		81	0.63478	0.175901	0.063224	0.0394196	0.0351658	0.019722	0.0252734		81	0.778147	0.670596	0.262595	0.0904555	0.0286598	0.0168777	0.0101417		81	0.415259	0.226987	0.069827	0.0544542
81.2	0.636092	0.345615	0.0463908	0.129235	0.0354782	0.0422906	0.0366785		81.2	0.980641	0.398526	0.0815079	0.0615428	0.0666892	0.057071	0.0336051		81.2	1.30778	0.999292	0.399264	0.132715	0.0487365	0.0227753	0.0157931		81.2	0.635314	0.176147	0.0632496	0.0398821	0.0355779	0.0203348	0.0252561		81.2	0.77808	0.671692	0.26325	0.0905386	0.028762	0.0175436	0.0103311		81.2	0.415079	0.226821	0.0689088	0.0536924
81.4	0.635839	0.345412	0.0459458	0.128648	0.0354658	0.0419126	0.036866		81.4	0.980997	0.399505	0.0816938	0.0621531	0.0668734	0.056884	0.0337747		81.4	1.30851	1.00006	0.399344	0.133197	0.0492725	0.0231617	0.0162437		81.4	0.635749	0.175998	0.0634127	0.0400344	0.0354152	0.0204962	0.0252667		81.4	0.778499	0.672186	0.263694	0.0904862	0.0291932	0.0178729	0.0108093		81.4	0.415313	0.226899	0.0686777	0.0538436
81.6	0.636871	0.345914	0.0463633	0.129056	0.0361612	0.042125	0.0371595		81.6	0.980729	0.399418	0.0814332	0.0621316	0.0664781	0.0567228	0.0338639		81.6	1.3096	1.00098	0.399778	0.133611	0.0495858	0.0235368	0.0168197		81.6	0.636271	0.176014	0.0632325	0.0401961	0.0354304	0.0201531	0.0249207		81.6	0.779055	0.672268	0.264046	0.0909141	0.0299181	0.0179233	0.0107565		81.6	0.415292	0.227428	0.0688023	0.0539415
81.8	0.636772	0.346579	0.0464165	0.129792	0.0366582	0.0422738	0.03734		81.8	0.981145	0.399508	0.0815546	0.0617469	0.0662185	0.0565571	0.0336244		81.8	1.3107	1.00218	0.400348	0.134191	0.0503843	0.0241464	0.0171391		81.8	0.636514	0.176115	0.0632629	0.0404688	0.0352716	0.01986	0.0243283		81.8	0.779011	0.672222	0.264506	0.0909029	0.0299891	0.0183312	0.0110916		81.8	0.415375	0.227648	0.0688411	0.0542282
82	0.636354	0.346968	0.046594	0.129774	0.0364364	0.0425433	0.0371037		82	0.981333	0.399206	0.0807224	0.0608871	0.0655632	0.0558029	0.0326278		82	1.3112	1.00238	0.400267	0.134307	0.0506733	0.0239681	0.0169045		82	0.636969	0.176203	0.0635754	0.0400067	0.0350341	0.0198454	0.0242728		82	0.779214	0.671977	0.264833	0.0908916	0.0297802	0.018318	0.0111375		82	0.415051	0.227852	0.0688182	0.0538526
82.2	0.635715	0.346632	0.0464363	0.129167	0.0358047	0.0420695	0.0362857		82.2	0.981276	0.399021	0.0802681	0.0606042	0.0649628	0.0551594	0.0324041		82.2	1.31161	1.00249	0.400506	0.134798	0.0509758	0.0242793	0.0169787		82.2	0.637115	0.176247	0.0632157	0.0392916	0.0342316	0.0192896	0.0235383		82.2	0.779505	0.671879	0.264926	0.0909086	0.0302209	0.0181134	0.0110833		82.2	0.414897	0.2278	0.0683682	0.0539241
82.4	0.635694	0.346395	0.0462884	0.128814	0.0356392	0.0418159	0.0360954		82.4	0.981886	0.399196	0.0802671	0.0602231	0.0648432	0.0544979	0.031638		82.4	1.31242	1.00304	0.401214	0.135234	0.0511197	0.0243002	0.0169042		82.4	0.63718	0.175877	0.0625866	0.0383685	0.0331873	0.0193807	0.0228386		82.4	0.77995	0.671565	0.264911	0.0912068	0.0303431	0.018203	0.0109502		82.4	0.414586	0.22745	0.0678063	0.0540972
82.6	0.635503	0.345669	0.0455801	0.128408	0.0352727	0.0413603	0.0356447		82.6	0.982596	0.399463	0.0804845	0.0607986	0.0649325	0.0540621	0.0314164		82.6	1.31307	1.00394	0.401689	0.135455	0.0514253	0.0251261	0.0173587		82.6	0.637488	0.17602	0.0624349	0.0378013	0.0327393	0.0194729	0.0223949		82.6	0.780335	0.671682	0.265229	0.0917376	0.0300581	0.0181506	0.0110281		82.6	0.414405	0.227105	0.0676529	0.0540438
82.8	0.635344	0.345931	0.045482	0.127757	0.0349252	0.0412486	0.0351518		82.8	0.982919	0.399714	0.0805928	0.0612491	0.0653473	0.0537925	0.0314473		82.8	1.31356	1.00437	0.402018	0.135861	0.0517503	0.0251357	0.0176802		82.8	0.638405	0.176417	0.0628167	0.0375948	0.0328266	0.0201089	0.0230841		82.8	0.780791	0.672337	0.266046	0.0928568	0.0309179	0.018719	0.0119994		82.8	0.414187	0.226621	0.0673486	0.0538149
83	0.634903	0.345844	0.0453645	0.127174	0.0343556	0.041041	0.0341591		83	0.983352	0.399717	0.0803773	0.0611409	0.0651343	0.0530145	0.0312745		83	1.31403	1.00471	0.402522	0.135994	0.0521748	0.0256884	0.0182802		83	0.639401	0.177089	0.0633562	0.0378649	0.0331335	0.0207755	0.023447		83	0.781081	0.67272	0.266074	0.0934814	0.0313158	0.0188929	0.0122034		83	0.414394	0.226683	0.0670565	0.0534452
83.2	0.635319	0.34659	0.0459548	0.127485	0.0342613	0.0410005	0.0342009		83.2	0.983711	0.399478	0.0799697	0.0611652	0.0646854	0.0522647	0.0310399		83.2	1.31533	1.00563	0.403296	0.136616	0.0529933	0.0266588	0.0188088		83.2	0.639639	0.177507	0.0638841	0.0379185	0.033374	0.0208962	0.0233951		83.2	0.781422	0.673178	0.266265	0.0940312	0.0310613	0.0192121	0.0123094		83.2	0.414103	0.226461	0.0669497	0.0532386
83.4	0.63573	0.346963	0.0462353	0.127459	0.0345457	0.0408732	0.0340865		83.4	0.984067	0.399868	0.0801962	0.0615797	0.0648049	0.0519889	0.0311891		83.4	1.31614	1.00628	0.404102	0.136865	0.0532738	0.0270817	0.0190276		83.4	0.639695	0.177398	0.0642787	0.0376669	0.0332671	0.0206446	0.0234186		83.4	0.781846	0.67316	0.266641	0.0946784	0.0308511	0.0193465	0.0123154		83.4	0.414129	0.226435	0.067169	0.053005
83.6	0.636226	0.347312	0.0464004	0.127658	0.0345449	0.0408319	0.0340056		83.6	0.984103	0.399976	0.0801133	0.0614447	0.0646466	0.0518052	0.0307932		83.6	1.31651	1.00645	0.404536	0.136669	0.0529493	0.0271075	0.019411		83.6	0.640368	0.178	0.0650035	0.0379017	0.0337018	0.0211067	0.0236983		83.6	0.781822	0.673391	0.266751	0.0949657	0.0304938	0.0195389	0.0119685		83.6	0.414138	0.226361	0.0671209	0.0533302
83.8	0.636251	0.34759	0.0465134	0.127972	0.0347663	0.0408193	0.0340406		83.8	0.984511	0.400452	0.0802329	0.0617323	0.0651166	0.0516885	0.0309763		83.8	1.31657	1.00674	0.404749	0.137068	0.0528755	0.0273167	0.0194679		83.8	0.640758	0.178749	0.0654865	0.0381622	0.0341367	0.0215478	0.0241634		83.8	0.781862	0.673515	0.266561	0.0949211	0.0305513	0.0198466	0.0119798		83.8	0.413928	0.22635	0.0670069	0.0532173
84	0.636411	0.347952	0.0466899	0.12807	0.035069	0.0405773	0.0340597		84	0.984899	0.401131	0.0804166	0.0617187	0.0656892	0.0524605	0.0311514		84	1.31684	1.00713	0.405216	0.137583	0.0532936	0.0274086	0.0195285		84	0.640627	0.178946	0.065592	0.0379696	0.0338358	0.0213239	0.0241501		84	0.78242	0.673958	0.266973	0.095424	0.0309644	0.0205766	0.0127442		84	0.413737	0.225966	0.0668281	0.0524419
84.2	0.636835	0.348417	0.0470884	0.128271	0.0350664	0.039883	0.0342052		84.2	0.984997	0.401075	0.0799376	0.0610844	0.0653637	0.0524987	0.03082		84.2	1.31669	1.00703	0.405216	0.137527	0.0529755	0.0268618	0.0194391		84.2	0.640768	0.17924	0.0655161	0.0380327	0.0337807	0.021153	0.0238155		84.2	0.782733	0.674087	0.267481	0.0955521	0.0311361	0.0204776	0.0125613		84.2	0.41353	0.225672	0.0667722	0.0524763
84.4	0.637687	0.348889	0.0473415	0.128739	0.0351699	0.0400494	0.0348209		84.4	0.985542	0.401941	0.080065	0.0610942	0.0655719	0.0529495	0.0305715		84.4	1.3171	1.00743	0.405918	0.13778	0.0529934	0.0265995	0.0193694		84.4	0.640953	0.179	0.0653237	0.0381291	0.0339291	0.0211178	0.0238421		84.4	0.783062	0.674554	0.267743	0.0956269	0.031107	0.02082	0.012362		84.4	0.413758	0.22562	0.0667338	0.0524299
84.6	0.638183	0.349249	0.0473079	0.128793	0.034622	0.039891	0.0348246		84.6	0.985957	0.402716	0.0803187	0.0616244	0.0657293	0.0530845	0.0310661		84.6	1.3173	1.0076	0.406566	0.137444	0.0532516	0.0269303	0.0193599		84.6	0.640471	0.178932	0.0650333	0.0380053	0.033809	0.0207833	0.0233506		84.6	0.782919	0.674784	0.267581	0.0958162	0.0307295	0.0206058	0.0125602		84.6	0.413879	0.225931	0.0664778	0.0523202
84.8	0.639126	0.350049	0.0476213	0.129095	0.0349055	0.0401201	0.035892		84.8	0.98604	0.40313	0.0802329	0.0619166	0.0657637	0.0530607	0.0314397		84.8	1.31661	1.00747	0.405946	0.137077	0.0528038	0.0263077	0.0191797		84.8	0.640918	0.179318	0.0650497	0.0382508	0.0339863	0.0208005	0.0233721		84.8	0.783211	0.675191	0.267504	0.0956869	0.0302473	0.0206949	0.0124079		84.8	0.414231	0.226011	0.0666708	0.0523206
85	0.639657	0.350744	0.0476774	0.129509	0.0349986	0.0406452	0.0366014		85	0.986721	0.40425	0.0806443	0.0623651	0.0659597	0.0535069	0.0319016		85	1.31679	1.00768	0.405847	0.137332	0.0526409	0.0266581	0.0192602		85	0.641004	0.179428	0.0642966	0.0382921	0.0335402	0.0202931	0.0229244		85	0.783516	0.675783	0.267335	0.0957655	0.029972	0.0210448	0.0123976		85	0.414356	0.225901	0.0662295	0.0517797
85.2	0.640323	0.351426	0.0479529	0.129978	0.0356947	0.0416245	0.037236		85.2	0.987838	0.405512	0.081536	0.062798	0.0664114	0.0542342	0.0325299		85.2	1.31729	1.00843	0.405876	0.137218	0.0527198	0.0264082	0.019472		85.2	0.640996	0.179495	0.0640721	0.0386171	0.033504	0.0202294	0.0226053		85.2	0.783397	0.67617	0.267313	0.0958468	0.0299726	0.0211163	0.0126217		85.2	0.414744	0.225919	0.0660349	0.0513715
85.4	0.64096	0.351406	0.0480179	0.130469	0.0357111	0.0413785	0.0377794		85.4	0.988478	0.406362	0.0823282	0.063046	0.0668266	0.0546246	0.0332298		85.4	1.31751	1.00888	0.406454	0.137772	0.0528012	0.0266056	0.0194477		85.4	0.641157	0.179315	0.063847	0.0389432	0.0332854	0.0201256	0.0223678		85.4	0.783308	0.675928	0.26724	0.0953981	0.0296351	0.020156	0.0127861		85.4	0.415094	0.226553	0.0662722	0.051215
85.6	0.641156	0.351788	0.0481011	0.131479	0.0361668	0.0417969	0.0380278		85.6	0.98879	0.406741	0.0820413	0.0629248	0.066447	0.0547509	0.0334718		85.6	1.31718	1.00937	0.406729	0.137607	0.0525581	0.0266389	0.0196398		85.6	0.641645	0.179479	0.0635351	0.0390453	0.0330159	0.019945	0.0220031		85.6	0.782804	0.675911	0.267194	0.0952674	0.0292299	0.0198518	0.0123779		85.6	0.415053	0.22692	0.0668468	0.0511539
85.8	0.641188	0.352136	0.0483967	0.132035	0.0362984	0.0426113	0.0385054		85.8	0.989674	0.406773	0.0820906	0.0627312	0.0665323	0.0548159	0.0334307		85.8	1.31721	1.00948	0.406923	0.137862	0.0523553	0.026396	0.0194325		85.8	0.641593	0.179365	0.0631794	0.0385556	0.0323575	0.0194652	0.0217805		85.8	0.782625	0.676129	0.266992	0.0952411	0.0292511	0.0199519	0.0126476		85.8	0.415366	0.227478	0.0670741	0.0514235
86	0.640354	0.351717	0.0480404	0.131839	0.035684	0.0418012	0.0375691		86	0.98955	0.406652	0.0813182	0.0621511	0.0658303	0.054764	0.0329593		86	1.3169	1.00941	0.407	0.137652	0.0519207	0.0261654	0.0188952		86	0.641968	0.179637	0.0630078	0.0384519	0.0318377	0.0195844	0.0219584		86	0.782774	0.676353	0.266834	0.0952655	0.0295762	0.019467	0.0124207		86	0.415221	0.227337	0.0672584	0.0511842
86.2	0.640031	0.351144	0.0477999	0.131519	0.0351378	0.0412515	0.0369456		86.2	0.990196	0.407011	0.0817345	0.0626869	0.065884	0.0552645	0.0332856		86.2	1.31693	1.00979	0.407383	0.13795	0.0520869	0.0263435	0.019558		86.2	0.642315	0.180017	0.0626077	0.0382887	0.0315368	0.0192887	0.0214076		86.2	0.782831	0.676523	0.266561	0.0951896	0.0294322	0.0192099	0.011882		86.2	0.415499	0.227207	0.0674711	0.0513885
86.4	0.639991	0.351134	0.0472012	0.131445	0.0346734	0.0406067	0.037022		86.4	0.990649	0.407241	0.0819445	0.0630673	0.0660908	0.0557094	0.0330194		86.4	1.3169	1.01021	0.407819	0.137619	0.0519237	0.0264448	0.0193998		86.4	0.642632	0.180292	0.0624479	0.0383051	0.0315732	0.019873	0.0215837		86.4	0.782678	0.676459	0.266541	0.0951047	0.0291141	0.0190903	0.011837		86.4	0.415335	0.227387	0.06752	0.0513945
86.6	0.639801	0.351247	0.0469759	0.131124	0.0344208	0.0406526	0.0367083		86.6	0.990937	0.407331	0.0820597	0.0634297	0.0662689	0.0559566	0.0331192		86.6	1.31739	1.01083	0.407574	0.137647	0.051776	0.0267208	0.0196211		86.6	0.643646	0.181138	0.0624111	0.0385063	0.0320193	0.0204916	0.0226811		86.6	0.78196	0.676502	0.266483	0.0949843	0.0286382	0.0183663	0.0115897		86.6	0.415536	0.227781	0.0674514	0.0515326
86.8	0.639448	0.351785	0.0472518	0.131417	0.0348212	0.0410916	0.0363354		86.8	0.990924	0.407308	0.0819826	0.0635401	0.066292	0.0558829	0.0329449		86.8	1.31798	1.01124	0.40786	0.137603	0.0519118	0.0267714	0.0196745		86.8	0.644456	0.18136	0.062589	0.0381831	0.031989	0.021115	0.0230672		86.8	0.781692	0.676541	0.266795	0.0949629	0.0288299	0.0184234	0.011363		86.8	0.415593	0.227936	0.0677664	0.0518033
87	0.639231	0.35181	0.0466943	0.131627	0.0347712	0.0410002	0.0359855		87	0.990812	0.407006	0.0816576	0.0633173	0.0660766	0.0553675	0.032517		87	1.31825	1.01145	0.407823	0.137268	0.0518355	0.0265247	0.0195285		87	0.64473	0.181668	0.062894	0.0381392	0.0319919	0.0211391	0.0232361		87	0.781273	0.676612	0.266751	0.0945828	0.0284986	0.0180969	0.0110389		87	0.415679	0.228297	0.0677954	0.0517661
87.2	0.639408	0.35205	0.0465885	0.132188	0.0350465	0.0411242	0.0362862		87.2	0.990533	0.406967	0.0813576	0.0632993	0.065738	0.0556463	0.0325684		87.2	1.31908	1.01196	0.408208	0.137573	0.051587	0.0265448	0.0199631		87.2	0.645029	0.181798	0.0629397	0.0378848	0.0317643	0.0210098	0.0230422		87.2	0.781165	0.676873	0.266842	0.0945578	0.0280238	0.0183962	0.0106291		87.2	0.41568	0.228329	0.0680938	0.0521144
87.4	0.639086	0.352183	0.0462902	0.132172	0.0350931	0.041296	0.0357292		87.4	0.991078	0.407306	0.0818727	0.0635072	0.0664131	0.055859	0.0329416		87.4	1.31948	1.01276	0.408282	0.13794	0.0517755	0.026315	0.0200064		87.4	0.645212	0.181623	0.0631294	0.0378942	0.0318032	0.0213937	0.023462		87.4	0.781457	0.677333	0.267382	0.0949204	0.0283136	0.0187821	0.0106389		87.4	0.416034	0.228802	0.0682268	0.0528131
87.6	0.639371	0.352397	0.0460551	0.132555	0.0349332	0.0414871	0.0353889		87.6	0.991196	0.407252	0.0816054	0.0632526	0.0665276	0.0556781	0.0326555		87.6	1.32002	1.01302	0.408374	0.138113	0.0518064	0.0259965	0.0200424		87.6	0.645825	0.181879	0.0630848	0.0376088	0.0323427	0.0219443	0.0237715		87.6	0.781357	0.677644	0.267717	0.0942507	0.0283739	0.0189787	0.0101492		87.6	0.415894	0.228975	0.0685717	0.0529709
87.8	0.639608	0.352823	0.0458156	0.132295	0.0348945	0.0415527	0.0353677		87.8	0.991094	0.407015	0.0810687	0.062697	0.0664671	0.0550583	0.0322916		87.8	1.3204	1.01294	0.408213	0.138173	0.0520119	0.0257457	0.0192323		87.8	0.646212	0.181886	0.062843	0.0371859	0.0323884	0.0220785	0.0235016		87.8	0.781411	0.678105	0.268091	0.0940993	0.0289344	0.019224	0.0106045		87.8	0.415655	0.229044	0.069052	0.0531951
88	0.639623	0.353228	0.0459368	0.131834	0.0346758	0.0412847	0.034978		88	0.991382	0.40782	0.0808822	0.0627185	0.066878	0.055391	0.0321016		88	1.32094	1.01335	0.40865	0.137936	0.0520886	0.0254377	0.0187854		88	0.646316	0.181371	0.0629214	0.0369573	0.032184	0.0217802	0.0232515		88	0.782133	0.678947	0.268621	0.0943468	0.0291141	0.019296	0.0110053		88	0.415569	0.228973	0.0691532	0.0529543
88.2	0.639952	0.353746	0.0462445	0.131917	0.0345228	0.0413847	0.0350459		88.2	0.991368	0.407228	0.0803657	0.062074	0.0661324	0.0548513	0.0311091		88.2	1.32147	1.01395	0.408957	0.137794	0.0521588	0.0251672	0.0188146		88.2	0.646563	0.181415	0.0629365	0.0369722	0.0322958	0.0218323	0.0230459		88.2	0.781746	0.679085	0.268627	0.0940655	0.0292061	0.0193711	0.0106195		88.2	0.415548	0.22898	0.0692771	0.0531396
88.4	0.640772	0.354334	0.0467702	0.132406	0.0345816	0.0422636	0.0352221		88.4	0.991671	0.407096	0.0803445	0.0621284	0.0658302	0.0543475	0.0308588		88.4	1.32248	1.01493	0.409956	0.138397	0.052722	0.0254152	0.0192423		88.4	0.646832	0.180995	0.0627853	0.0369089	0.0324948	0.0216147	0.022876		88.4	0.782621	0.67946	0.268847	0.0940428	0.0295737	0.0197709	0.0111048		88.4	0.415697	0.228673	0.0688985	0.0526827
88.6	0.641174	0.354699	0.0468774	0.13247	0.0343894	0.0429072	0.0350104		88.6	0.992063	0.40743	0.0807857	0.0624045	0.0658195	0.053975	0.0304972		88.6	1.32278	1.01507	0.410536	0.138515	0.0529144	0.0258623	0.0191567		88.6	0.646575	0.181071	0.0626273	0.0368873	0.0325218	0.0212043	0.0225305		88.6	0.782693	0.679685	0.268557	0.0942078	0.0294953	0.019975	0.0112755		88.6	0.41616	0.228842	0.0690431	0.0530665
88.8	0.641719	0.355089	0.0471299	0.132812	0.0348352	0.0434544	0.0353742		88.8	0.992757	0.40799	0.0809159	0.0626351	0.0659551	0.054008	0.0307276		88.8	1.32312	1.01568	0.410479	0.13849	0.0532836	0.0259497	0.0190986		88.8	0.647237	0.181282	0.0629263	0.0369835	0.0327919	0.021312	0.0228196		88.8	0.783347	0.680121	0.268797	0.0941862	0.0296406	0.0206674	0.0111659		88.8	0.416424	0.228764	0.0691177	0.0529842
89	0.64203	0.355394	0.047388	0.133032	0.0350692	0.0438077	0.0351114		89	0.99384	0.4091	0.081848	0.0634257	0.0664446	0.054482	0.0312489		89	1.32415	1.01639	0.410794	0.138632	0.0535183	0.0262096	0.0196531		89	0.647644	0.181589	0.0631802	0.0371048	0.0333817	0.0212234	0.0230326		89	0.783619	0.680411	0.26868	0.0943126	0.0297904	0.0203986	0.0108761		89	0.416561	0.228474	0.0686565	0.0528348
89.2	0.642481	0.355477	0.0474651	0.13348	0.0350837	0.0439855	0.035138		89.2	0.994374	0.409645	0.0820059	0.0631448	0.0664806	0.0543099	0.0314229		89.2	1.32468	1.01683	0.411458	0.13844	0.0534154	0.026358	0.0197526		89.2	0.648121	0.181821	0.0640166	0.0376772	0.0341782	0.0215125	0.0235203		89.2	0.783611	0.680503	0.26858	0.094432	0.0300789	0.0202649	0.0107973		89.2	0.416418	0.227986	0.0679428	0.05268
89.4	0.643022	0.355207	0.0474948	0.13353	0.0350749	0.0440304	0.0351739		89.4	0.994761	0.410062	0.0823549	0.0628392	0.0666305	0.0544694	0.0320018		89.4	1.32457	1.01704	0.411879	0.13843	0.0533189	0.0261426	0.0193486		89.4	0.648728	0.181476	0.0639387	0.03786	0.034426	0.0216906	0.0236326		89.4	0.783788	0.680664	0.269131	0.0942561	0.0304182	0.0198907	0.0106433		89.4	0.416226	0.227962	0.0678493	0.0530085
89.6	0.643363	0.355025	0.0475849	0.134124	0.0348638	0.0438624	0.0351037		89.6	0.995519	0.410533	0.0822225	0.062948	0.0671013	0.0547418	0.0327354		89.6	1.32481	1.01748	0.412285	0.138582	0.0535176	0.0266945	0.0195079		89.6	0.649031	0.181517	0.064344	0.0379654	0.0345142	0.021668	0.0235972		89.6	0.783822	0.681162	0.269134	0.0945305	0.0307953	0.0198713	0.0110098		89.6	0.416136	0.227557	0.0675034	0.0529774
89.8	0.64332	0.354821	0.0478515	0.134032	0.0346548	0.043661	0.0351511		89.8	0.995519	0.410343	0.0821929	0.0626404	0.0670929	0.0545758	0.0327842		89.8	1.32509	1.01826	0.412801	0.138461	0.0535998	0.026996	0.019403		89.8	0.649036	0.181438	0.0641055	0.0379631	0.0344559	0.0213615	0.0237298		89.8	0.784356	0.681064	0.269073	0.0947374	0.031446	0.0198618	0.0112794		89.8	0.416243	0.227776	0.0674498	0.0532258
90	0.64318	0.354641	0.0477643	0.133737	0.0342272	0.0425736	0.0345924		90	0.995136	0.410646	0.0821722	0.0624829	0.0667515	0.0545954	0.0327469		90	1.32514	1.01866	0.413041	0.138494	0.0537179	0.027048	0.019477		90	0.64941	0.181756	0.0643611	0.038552	0.0348841	0.0214649	0.0238496		90	0.784623	0.681295	0.269362	0.09486	0.0314969	0.0194875	0.0112001		90	0.416197	0.227539	0.0674036	0.0532062
90.2	0.643581	0.35461	0.0478296	0.133591	0.0339895	0.0425589	0.0348187		90.2	0.995506	0.411169	0.0825799	0.062716	0.0668881	0.0546259	0.0327419		90.2	1.32525	1.01933	0.413481	0.139151	0.0541951	0.0276949	0.0195753		90.2	0.649485	0.18178	0.0642372	0.0387796	0.0349766	0.0211656	0.023526		90.2	0.784698	0.681341	0.269069	0.0947831	0.0311773	0.0197042	0.0109803		90.2	0.416435	0.227698	0.0675701	0.0531739
90.4	0.643337	0.355241	0.0477382	0.133346	0.0337756	0.0423144	0.0352234		90.4	0.995381	0.411221	0.0823993	0.0623026	0.0668484	0.054043	0.0325278		90.4	1.32539	1.01938	0.413773	0.138777	0.0535313	0.0276275	0.0191614		90.4	0.649589	0.181847	0.0643077	0.0388265	0.0348079	0.0212008	0.0238497		90.4	0.784507	0.6811	0.268817	0.0946443	0.0310313	0.0193733	0.0112063		90.4	0.416483	0.227858	0.0672657	0.0530088
90.6	0.643502	0.355774	0.0477451	0.133166	0.034002	0.042652	0.0349089		90.6	0.995986	0.412013	0.0830626	0.0625859	0.0669503	0.0540426	0.0331617		90.6	1.32562	1.01973	0.413874	0.13887	0.0533761	0.0276677	0.019365		90.6	0.650459	0.182209	0.064309	0.038965	0.0346942	0.0210687	0.0239295		90.6	0.784392	0.680891	0.269072	0.0948952	0.031047	0.0192848	0.0110331		90.6	0.416529	0.228156	0.0670531	0.0526328
90.8	0.643738	0.356346	0.0479165	0.133538	0.0345291	0.0429385	0.0354875		90.8	0.996604	0.412339	0.0832311	0.062723	0.0674356	0.0542826	0.0334554		90.8	1.3258	1.02048	0.41464	0.13906	0.053459	0.0279529	0.0194091		90.8	0.650207	0.181426	0.0637988	0.0390039	0.0340071	0.0205008	0.0234504		90.8	0.784291	0.681236	0.269803	0.0950776	0.0307119	0.0197394	0.0112963		90.8	0.41701	0.228407	0.0678866	0.0528811
91	0.644126	0.356566	0.0480682	0.133724	0.0348373	0.0429362	0.0361435		91	0.997181	0.412668	0.0833947	0.062482	0.067953	0.0540025	0.0336279		91	1.3261	1.02088	0.415132	0.139625	0.0534178	0.0277074	0.0199423		91	0.65041	0.181612	0.0640433	0.0390642	0.0342457	0.0203539	0.0236213		91	0.784237	0.681518	0.27013	0.0951785	0.0302944	0.0198004	0.0115658		91	0.417094	0.228633	0.0682004	0.0529831
91.2	0.644161	0.356582	0.0479066	0.133829	0.0350564	0.0430754	0.0358957		91.2	0.997844	0.413337	0.0836767	0.0621769	0.0679577	0.054244	0.0339925		91.2	1.3264	1.02159	0.415931	0.140192	0.0537374	0.0279076	0.0206131		91.2	0.650758	0.181932	0.0636334	0.0389373	0.0339679	0.0202117	0.0228286		91.2	0.784409	0.682109	0.270393	0.0955317	0.0302256	0.0198157	0.0115078		91.2	0.417263	0.228813	0.068703	0.0536864
91.4	0.644343	0.357066	0.0479529	0.133797	0.0350789	0.042613	0.0357465		91.4	0.998911	0.413881	0.083838	0.0626598	0.0686322	0.0542975	0.0342717		91.4	1.32644	1.02224	0.416429	0.140247	0.0541973	0.0280428	0.0203769		91.4	0.651381	0.182146	0.0639451	0.0390921	0.0343702	0.0201529	0.0229305		91.4	0.784604	0.682522	0.270749	0.0955695	0.0300458	0.0192106	0.0113564		91.4	0.417033	0.229033	0.0691535	0.0537308
91.6	0.644605	0.357487	0.0478023	0.13368	0.0351738	0.0425582	0.0355861		91.6	0.999653	0.414187	0.083901	0.062928	0.0690047	0.0543833	0.0342691		91.6	1.32639	1.02233	0.416926	0.140281	0.0542074	0.0278646	0.0202121		91.6	0.652102	0.182375	0.064032	0.0390586	0.0347225	0.0205755	0.0230395		91.6	0.784616	0.682405	0.271078	0.0952251	0.0299482	0.0186066	0.0111801		91.6	0.416636	0.229204	0.0695492	0.0535105
91.8	0.644701	0.358123	0.0481724	0.133399	0.0354749	0.0423345	0.0356063		91.8	1.00002	0.414519	0.083768	0.0628827	0.0689732	0.0540634	0.0342036		91.8	1.32663	1.0223	0.416934	0.14035	0.0544298	0.0279412	0.0193075		91.8	0.652207	0.181923	0.0636458	0.0386066	0.0341342	0.0200853	0.022439		91.8	0.784971	0.683025	0.271342	0.0955938	0.029939	0.0181704	0.0118221		91.8	0.416578	0.229485	0.0695476	0.0531743
92	0.644649	0.358259	0.0481575	0.133288	0.0354776	0.0422471	0.0353312		92	1.00067	0.415046	0.084029	0.0632389	0.0691796	0.0543802	0.03401		92	1.32694	1.02281	0.417642	0.140602	0.0544153	0.0279062	0.0194063		92	0.652786	0.182291	0.064168	0.0387819	0.0337216	0.0199042	0.0226134		92	0.784895	0.683204	0.271247	0.0958464	0.0298189	0.0178556	0.01162		92	0.416785	0.229703	0.0697401	0.0526332
92.2	0.64508	0.358374	0.0479951	0.133306	0.0353366	0.0423569	0.0352816		92.2	1.00117	0.414851	0.0842598	0.0632758	0.0690241	0.0545722	0.0335821		92.2	1.32684	1.02338	0.417903	0.140486	0.0542359	0.0281557	0.01952		92.2	0.653111	0.182332	0.0636653	0.038188	0.0332192	0.0197017	0.0221408		92.2	0.784644	0.68324	0.271024	0.0960285	0.029607	0.0177524	0.0117066		92.2	0.417124	0.230064	0.0703999	0.0529997
92.4	0.645254	0.358578	0.0484999	0.133304	0.0358716	0.0424776	0.035093		92.4	1.00213	0.415316	0.0847989	0.0633316	0.0692212	0.054459	0.033337		92.4	1.3279	1.02425	0.419117	0.141415	0.0552023	0.0291011	0.0205548		92.4	0.65324	0.182166	0.0636038	0.0380327	0.0331403	0.0193236	0.0218301		92.4	0.785452	0.683814	0.27156	0.0963567	0.0296685	0.0181344	0.0122588		92.4	0.416995	0.229991	0.0699256	0.0525393
92.6	0.645432	0.358754	0.0485083	0.13319	0.0362198	0.0428417	0.0350451		92.6	1.00305	0.415941	0.0852319	0.0636427	0.0695712	0.0550022	0.0329776		92.6	1.32791	1.02445	0.419144	0.141298	0.0551302	0.029177	0.0205999		92.6	0.653758	0.182681	0.0635532	0.038252	0.0331103	0.0198043	0.0221745		92.6	0.784961	0.684144	0.271509	0.0963702	0.0296969	0.0183197	0.0117386		92.6	0.417262	0.230141	0.0696879	0.0528397
92.8	0.645641	0.359142	0.0484883	0.133504	0.036361	0.0430529	0.035354		92.8	1.00388	0.416726	0.085438	0.0642088	0.0700797	0.0554476	0.0336461		92.8	1.32832	1.02477	0.418733	0.14098	0.0553178	0.0291663	0.0205888		92.8	0.654243	0.183074	0.064147	0.037918	0.0335401	0.0200132	0.0228141		92.8	0.785444	0.684123	0.272172	0.0967811	0.0300174	0.0184903	0.0116729		92.8	0.417282	0.229901	0.0693893	0.053083
93	0.645576	0.358573	0.048509	0.133413	0.0360499	0.0430134	0.034883		93	1.00421	0.417092	0.0854441	0.0642705	0.0700728	0.0556913	0.0334305		93	1.32907	1.02542	0.41913	0.140964	0.0554376	0.029427	0.0208246		93	0.654305	0.183442	0.0645209	0.0380493	0.0341438	0.0201883	0.0232377		93	0.785141	0.683781	0.271546	0.0962541	0.0296996	0.0180788	0.011138		93	0.41716	0.229427	0.0688704	0.053148
93.2	0.645759	0.358336	0.0484844	0.133731	0.0363019	0.0432135	0.0348419		93.2	1.00474	0.417069	0.0853014	0.0639813	0.0697594	0.0558565	0.0334753		93.2	1.32938	1.02579	0.419024	0.140908	0.0552296	0.0295208	0.0203748		93.2	0.654896	0.183506	0.0643411	0.0384271	0.0343069	0.0206699	0.0235065		93.2	0.785431	0.684165	0.272229	0.0966916	0.030014	0.0185163	0.0114242		93.2	0.417021	0.229238	0.0683229	0.0532656
93.4	0.645965	0.357903	0.0484513	0.133745	0.0363977	0.0434252	0.0352137		93.4	1.00488	0.41738	0.0850853	0.0637717	0.0697159	0.0560361	0.033192		93.4	1.32921	1.02555	0.418149	0.140546	0.0549813	0.0290582	0.0197775		93.4	0.654914	0.183534	0.0641557	0.0385568	0.0345597	0.0206549	0.0232422		93.4	0.785551	0.684472	0.272667	0.0966942	0.0297482	0.0181795	0.0113368		93.4	0.417181	0.229696	0.0683699	0.0540131
93.6	0.645652	0.357131	0.0483139	0.133701	0.035891	0.0429834	0.0348298		93.6	1.00552	0.418082	0.0852344	0.0643312	0.0704633	0.0563858	0.0337145		93.6	1.32931	1.0255	0.417894	0.140628	0.0551909	0.029191	0.0196096		93.6	0.655317	0.184094	0.0645467	0.0389043	0.034936	0.020853	0.0233313		93.6	0.785281	0.684413	0.272333	0.0961015	0.0294007	0.017733	0.0113404		93.6	0.417334	0.229852	0.067975	0.053798
93.8	0.645402	0.35701	0.0483434	0.133256	0.0357077	0.0431766	0.03481		93.8	1.00511	0.41788	0.0848777	0.0642844	0.0697435	0.0561552	0.0330158		93.8	1.32943	1.02557	0.417479	0.140024	0.0548085	0.0286348	0.0194118		93.8	0.655598	0.184727	0.0644307	0.0388939	0.0353245	0.0209286	0.0231875		93.8	0.785499	0.684446	0.272495	0.0960684	0.0296476	0.0179264	0.0112997		93.8	0.417722	0.230595	0.068483	0.0544415
94	0.646059	0.357348	0.0483804	0.13352	0.0355924	0.0428153	0.0350009		94	1.00502	0.417922	0.0850291	0.0646027	0.0696164	0.0562957	0.033247		94	1.32986	1.02566	0.417161	0.140221	0.05447	0.0282475	0.0193934		94	0.655929	0.185309	0.0647338	0.0396941	0.0360022	0.02101	0.0235395		94	0.785931	0.685147	0.273096	0.0963217	0.0297514	0.0183847	0.0115629		94	0.417599	0.230066	0.0681851	0.0542767
94.2	0.646252	0.357728	0.0484244	0.133444	0.0354153	0.0424793	0.0349315		94.2	1.00517	0.418031	0.0848776	0.0643784	0.0695812	0.0563524	0.0334807		94.2	1.33007	1.02588	0.417426	0.140363	0.0542341	0.0281973	0.0193949		94.2	0.656196	0.185226	0.0643453	0.0399579	0.0357571	0.0207092	0.0230394		94.2	0.786136	0.685044	0.273396	0.0961909	0.0295284	0.018646	0.0114672		94.2	0.41815	0.230191	0.0683054	0.054355
94.4	0.646478	0.358537	0.0489806	0.133531	0.0353128	0.0425318	0.0355035		94.4	1.00534	0.41785	0.0844688	0.064248	0.0691891	0.0564591	0.0333665		94.4	1.33039	1.02597	0.417367	0.140173	0.0538376	0.028058	0.0192926		94.4	0.656546	0.185007	0.0641844	0.0397265	0.035452	0.0204179	0.0224132		94.4	0.7864	0.684994	0.273851	0.095967	0.0294091	0.0188496	0.0114462		94.4	0.418229	0.230389	0.0683279	0.054297
94.6	0.646726	0.358882	0.0489099	0.133732	0.0353323	0.0421596	0.0356434		94.6	1.00556	0.418018	0.0846745	0.0648149	0.069411	0.056775	0.0339243		94.6	1.33038	1.02597	0.417478	0.140342	0.0535226	0.0277546	0.019192		94.6	0.656308	0.184597	0.0640513	0.0394144	0.0351458	0.0201998	0.0220733		94.6	0.786551	0.685307	0.274385	0.095778	0.0294593	0.0195091	0.0115202		94.6	0.418309	0.230545	0.0685702	0.0541382
94.8	0.647084	0.359558	0.0494703	0.134443	0.0357343	0.0425151	0.036482		94.8	1.00534	0.418053	0.0846798	0.0647184	0.0694388	0.0569106	0.0337199		94.8	1.33037	1.02621	0.417756	0.140586	0.0531557	0.027339	0.0191545		94.8	0.655942	0.184593	0.0637421	0.0394414	0.0352766	0.0200495	0.0221616		94.8	0.786421	0.685716	0.274625	0.0953715	0.0290532	0.0197336	0.0115		94.8	0.418651	0.231062	0.0693226	0.0546758
95	0.64694	0.359734	0.0495232	0.134325	0.0356421	0.0421664	0.0364188		95	1.00514	0.41791	0.0848395	0.0643617	0.0691154	0.0567104	0.0334627		95	1.33014	1.02633	0.417869	0.140997	0.0530169	0.026656	0.0192207		95	0.656462	0.184946	0.0637972	0.0389135	0.0351119	0.0201588	0.0221355		95	0.786708	0.686202	0.27487	0.0953077	0.0294368	0.0201906	0.0115226		95	0.417812	0.230797	0.0691475	0.0545793
95.2	0.647131	0.360297	0.0496783	0.13477	0.0357262	0.0415918	0.0362268		95.2	1.00505	0.417383	0.0844062	0.0636889	0.0686891	0.0565375	0.0335378		95.2	1.32976	1.02658	0.418256	0.141062	0.0529563	0.0263109	0.0191205		95.2	0.656601	0.185355	0.0636681	0.0389604	0.0350139	0.0199573	0.0215859		95.2	0.787252	0.686991	0.27513	0.0953926	0.029802	0.02016	0.0114386		95.2	0.417703	0.230642	0.0688954	0.0544609
95.4	0.647792	0.361198	0.0499416	0.134838	0.035963	0.041307	0.0367437		95.4	1.00468	0.417192	0.0840951	0.0637025	0.0686228	0.0564373	0.0337372		95.4	1.3296	1.02663	0.418855	0.141168	0.053228	0.0263138	0.018778		95.4	0.65722	0.185645	0.0644771	0.0392324	0.035238	0.0201549	0.0222573		95.4	0.787841	0.687688	0.275488	0.095825	0.0302912	0.0198214	0.0115936		95.4	0.417051	0.230298	0.0685212	0.0535621
95.6	0.647692	0.361426	0.0498551	0.134254	0.035752	0.0412062	0.0363786		95.6	1.00474	0.417692	0.084431	0.0635678	0.0687979	0.0566837	0.0338864		95.6	1.32949	1.02672	0.419067	0.141918	0.0533403	0.026249	0.0191226		95.6	0.657629	0.185728	0.0647302	0.0390471	0.0350997	0.0207415	0.0223842		95.6	0.788125	0.687477	0.275588	0.0957458	0.030512	0.0196558	0.0117117		95.6	0.416994	0.230362	0.0681579	0.0533175
95.8	0.648199	0.361663	0.0501879	0.134038	0.0357071	0.0405692	0.0366489		95.8	1.00448	0.41756	0.0840748	0.063333	0.0685596	0.0564301	0.0337803		95.8	1.32986	1.02692	0.419374	0.142281	0.0536915	0.0263388	0.0191751		95.8	0.657913	0.185735	0.0645805	0.0384565	0.0348216	0.0204271	0.0221679		95.8	0.788146	0.687706	0.274957	0.0957708	0.0304614	0.0194564	0.0116575		95.8	0.416823	0.230193	0.068093	0.0528713
96	0.648053	0.3613	0.0494224	0.133599	0.0354771	0.0405681	0.0363134		96	1.00479	0.417819	0.084114	0.0634394	0.0685745	0.0565339	0.033543		96	1.33045	1.02782	0.420074	0.142758	0.0536252	0.0266996	0.0198592		96	0.658545	0.186195	0.0647748	0.0385932	0.0349895	0.0209229	0.0226731		96	0.788119	0.688222	0.27492	0.0963533	0.03076	0.0196853	0.0120301		96	0.416711	0.230546	0.0685112	0.0529862
96.2	0.647822	0.36134	0.0492606	0.133629	0.0352629	0.0406673	0.0359295		96.2	1.00497	0.418582	0.0842563	0.0632975	0.0689672	0.0567038	0.033628		96.2	1.33084	1.02863	0.42055	0.142803	0.0537514	0.027352	0.0202137		96.2	0.658666	0.185646	0.0645745	0.0382024	0.0348372	0.0211087	0.0220168		96.2	0.787975	0.688611	0.274771	0.0966977	0.0305896	0.0199049	0.0126127		96.2	0.416357	0.23016	0.068203	0.0528129
96.4	0.647302	0.361568	0.0492464	0.133337	0.0353188	0.0407231	0.0355728		96.4	1.00557	0.418966	0.084056	0.062885	0.0690916	0.0566019	0.0335459		96.4	1.3317	1.02973	0.421461	0.144147	0.0542274	0.0280331	0.0210136		96.4	0.659292	0.185787	0.0648198	0.0382683	0.0350171	0.0214252	0.0222961		96.4	0.788285	0.68892	0.274977	0.0964516	0.0307471	0.0201481	0.0124153		96.4	0.416258	0.230172	0.0676256	0.0522565
96.6	0.647419	0.361845	0.0488196	0.133396	0.0351229	0.0409453	0.0355274		96.6	1.00627	0.419375	0.0839282	0.0629855	0.0692145	0.0567286	0.0338696		96.6	1.33166	1.03024	0.421596	0.144185	0.053775	0.0281877	0.0207098		96.6	0.659864	0.186121	0.0648256	0.0379737	0.0349032	0.0213817	0.0225962		96.6	0.788477	0.689279	0.275617	0.096864	0.030987	0.0201269	0.0123763		96.6	0.416739	0.230331	0.0674479	0.0526301
96.8	0.646878	0.361335	0.0479796	0.13332	0.0346011	0.0408487	0.0346576		96.8	1.00649	0.420043	0.0839187	0.0632044	0.0694073	0.0566663	0.0339581		96.8	1.33203	1.03073	0.421461	0.144409	0.053454	0.0287123	0.0203654		96.8	0.659944	0.186223	0.0654304	0.0380637	0.0351738	0.0215487	0.0226944		96.8	0.788946	0.689385	0.275921	0.0973184	0.0308618	0.0200576	0.0124711		96.8	0.416705	0.230235	0.0675945	0.0526364
97	0.646978	0.361006	0.047698	0.133231	0.034491	0.0408611	0.0340659		97	1.00718	0.420248	0.0837612	0.0629551	0.0690539	0.0564631	0.0337086		97	1.33265	1.03148	0.421945	0.145092	0.0536438	0.0292574	0.020905		97	0.660729	0.186447	0.0655233	0.038488	0.0357574	0.0219621	0.0228333		97	0.788668	0.689659	0.275752	0.0977719	0.0307898	0.0202231	0.0124315		97	0.416726	0.230036	0.0674735	0.05259
97.2	0.647458	0.361321	0.0476384	0.133284	0.0348612	0.0412284	0.0344395		97.2	1.00813	0.420679	0.0839629	0.0630524	0.069283	0.0566189	0.0339031		97.2	1.33261	1.03168	0.421516	0.145018	0.0534558	0.0292147	0.0206448		97.2	0.661774	0.186981	0.0656025	0.038733	0.0360121	0.0225185	0.0227918		97.2	0.789433	0.690331	0.276212	0.0991307	0.0314414	0.0206978	0.0128172		97.2	0.417061	0.230326	0.067797	0.0530442
97.4	0.647475	0.360854	0.0474292	0.133161	0.0346481	0.0415512	0.0347341		97.4	1.00901	0.421925	0.0841573	0.0631633	0.0697368	0.0564971	0.0338666		97.4	1.33269	1.03147	0.421063	0.144469	0.0530578	0.0289141	0.019913		97.4	0.662738	0.187788	0.0662396	0.0396714	0.0367412	0.0227992	0.0232499		97.4	0.789629	0.690497	0.276078	0.0990984	0.0314631	0.0201515	0.012624		97.4	0.416535	0.230336	0.0672264	0.0528986
97.6	0.64828	0.361257	0.0475853	0.133659	0.0348604	0.0415724	0.0344914		97.6	1.0104	0.422429	0.0847529	0.0636031	0.0702169	0.0566086	0.0343174		97.6	1.33325	1.03199	0.42132	0.144695	0.0535694	0.0289764	0.0196329		97.6	0.663802	0.18838	0.0664056	0.0402453	0.0370296	0.0229416	0.0234786		97.6	0.78965	0.690581	0.275977	0.09918	0.0316058	0.0197054	0.0122368		97.6	0.416559	0.230293	0.0669239	0.0524662
97.8	0.648926	0.362158	0.0479617	0.134309	0.0349266	0.0417872	0.0346787		97.8	1.01047	0.422867	0.084672	0.0633768	0.0696916	0.0564631	0.0342274		97.8	1.33394	1.03238	0.421236	0.143996	0.0532915	0.0288717	0.0190725		97.8	0.664089	0.188511	0.0665731	0.0406309	0.0369231	0.0230539	0.0234325		97.8	0.789836	0.69107	0.276443	0.0995188	0.0318577	0.0201316	0.0124617		97.8	0.417026	0.230687	0.0672853	0.0526576
98	0.649428	0.362088	0.047694	0.134641	0.0350342	0.041356	0.0342808		98	1.01079	0.423292	0.0846536	0.0633114	0.0695085	0.0562928	0.0345579		98	1.33439	1.03259	0.421389	0.143846	0.0529036	0.0286575	0.0186674		98	0.664707	0.188021	0.0662758	0.0405468	0.0366539	0.02258	0.0233627		98	0.790757	0.691393	0.277114	0.0998848	0.0321751	0.0201897	0.0125102		98	0.417221	0.229918	0.067126	0.0520287
98.2	0.649867	0.362326	0.0479872	0.135002	0.034987	0.0413199	0.0347448		98.2	1.01164	0.423731	0.0844927	0.0632329	0.0695462	0.0560643	0.0342883		98.2	1.33526	1.03325	0.421851	0.144068	0.0532731	0.0286214	0.0186631		98.2	0.664852	0.187428	0.0659724	0.0403326	0.0361487	0.0220874	0.0231105		98.2	0.790753	0.69126	0.277132	0.0999453	0.0322229	0.0201683	0.0124327		98.2	0.418072	0.22999	0.067171	0.051927
98.4	0.650392	0.362899	0.0484679	0.135597	0.035251	0.0419851	0.0357601		98.4	1.012	0.423802	0.08453	0.0638243	0.069505	0.0561973	0.0338995		98.4	1.33587	1.03379	0.42238	0.14462	0.0535306	0.028688	0.0185376		98.4	0.664624	0.187136	0.0661955	0.0399501	0.0359752	0.0216145	0.0230637		98.4	0.790959	0.691175	0.277131	0.099599	0.0319017	0.0203597	0.0121974		98.4	0.418509	0.230436	0.067465	0.0523839
98.6	0.650846	0.363612	0.0487762	0.13615	0.0356655	0.0422969	0.0361296		98.6	1.01228	0.424354	0.0850206	0.0638442	0.0698736	0.0561615	0.0344094		98.6	1.33534	1.03308	0.42192	0.143939	0.0528753	0.0275918	0.0176979		98.6	0.663888	0.186914	0.0660574	0.0396499	0.0355117	0.0210557	0.0225347		98.6	0.790782	0.691166	0.276657	0.0989419	0.0318109	0.020645	0.0119306		98.6	0.418892	0.230676	0.067557	0.0525078
98.8	0.651206	0.364281	0.0493864	0.136727	0.036136	0.0430634	0.0369431		98.8	1.01245	0.424799	0.0853338	0.0638726	0.0695581	0.0563702	0.034479		98.8	1.33572	1.03313	0.421988	0.143503	0.0529761	0.0270163	0.0177182		98.8	0.663985	0.18719	0.0662573	0.039595	0.0354408	0.0209163	0.0229051		98.8	0.790792	0.691202	0.276604	0.098608	0.0316167	0.0205756	0.0115468		98.8	0.419057	0.230966	0.0676332	0.0526975
99	0.651954	0.364533	0.0500169	0.137023	0.0363633	0.0430027	0.0371436		99	1.01248	0.424719	0.0857054	0.0638123	0.0693471	0.0564803	0.0342214		99	1.33618	1.03355	0.42216	0.14378	0.0533745	0.0266083	0.0178215		99	0.664239	0.187519	0.0661951	0.0398137	0.0349934	0.020723	0.0227899		99	0.790987	0.691742	0.276637	0.0987146	0.0317977	0.0207475	0.0112505		99	0.418906	0.230196	0.0673368	0.0523869
99.2	0.652407	0.364876	0.0503259	0.137523	0.0367362	0.0431321	0.0373453		99.2	1.01232	0.424589	0.0852091	0.0634639	0.0690012	0.0559693	0.0337069		99.2	1.33621	1.03355	0.422212	0.143483	0.0534382	0.0262195	0.0182074		99.2	0.664229	0.188168	0.0666903	0.0402883	0.0354121	0.0207901	0.0229236		99.2	0.791124	0.692151	0.276585	0.0986241	0.0316806	0.0206027	0.0113508		99.2	0.419081	0.230106	0.067002	0.0525759
99.4	0.652718	0.365224	0.05047	0.137306	0.0370052	0.0434855	0.0372752		99.4	1.01179	0.42492	0.0848968	0.0635201	0.0686835	0.0560506	0.0334454		99.4	1.33663	1.03375	0.422772	0.143808	0.0540814	0.0261674	0.0187506		99.4	0.664344	0.188661	0.0671763	0.0400986	0.035523	0.020854	0.0235076		99.4	0.791278	0.692417	0.2767	0.098637	0.0320029	0.0205925	0.0117065		99.4	0.418964	0.229984	0.0672383	0.0525856
99.6	0.652018	0.364949	0.0500671	0.136792	0.0363785	0.0429634	0.0365833		99.6	1.01179	0.425127	0.0842462	0.0635643	0.0682804	0.0560402	0.0329506		99.6	1.33701	1.03425	0.422736	0.144203	0.054143	0.0261406	0.0192991		99.6	0.66457	0.188937	0.0674856	0.0401282	0.0361267	0.0211479	0.0238608		99.6	0.791369	0.692457	0.276138	0.0984123	0.0317292	0.0207817	0.0116293		99.6	0.419232	0.230281	0.0674337	0.0529431
99.8	0.652261	0.364945	0.0500311	0.137187	0.0363757	0.0429662	0.0368447		99.8	1.01194	0.424796	0.0838502	0.0637036	0.067742	0.0557469	0.0324407		99.8	1.33747	1.03456	0.423515	0.144353	0.0544584	0.0258703	0.0198361		99.8	0.664627	0.188982	0.0678329	0.0400133	0.0363665	0.0208121	0.0244026		99.8	0.790922	0.692768	0.275765	0.0982662	0.0319665	0.0202842	0.0119236		99.8	0.419569	0.23054	0.0675404	0.0531016
100	0.652106	0.364609	0.0492549	0.137157	0.0355524	0.0428637	0.0357546		100	1.01204	0.425118	0.083604	0.0634883	0.0674029	0.0558702	0.031808		100	1.3382	1.03585	0.423991	0.145021	0.0543628	0.0262769	0.0202233		100	0.664803	0.189043	0.0678344	0.0400535	0.0360986	0.0210499	0.0245551		100	0.790922	0.693401	0.276457	0.0984163	0.0320143	0.0204249	0.012377		100	0.419811	0.23078	0.0675578	0.0531314
100.2	0.652012	0.364336	0.0490544	0.137127	0.0349092	0.0426698	0.0353243		100.2	1.01235	0.425506	0.0832696	0.0634633	0.0675605	0.0560392	0.0319162		100.2	1.33822	1.03618	0.424063	0.145178	0.0543399	0.0264417	0.0202791		100.2	0.665448	0.189262	0.0681122	0.0401303	0.0361762	0.0211249	0.0245174		100.2	0.79054	0.693217	0.276592	0.0979089	0.0316748	0.0201161	0.012189		100.2	0.419891	0.230844	0.0676614	0.0528387
100.4	0.651771	0.364082	0.0487267	0.136794	0.0345311	0.0423357	0.0349691		100.4	1.01292	0.425717	0.0831516	0.0636279	0.067502	0.0562055	0.031931		100.4	1.33855	1.03668	0.424621	0.146133	0.0542526	0.0267824	0.0204745		100.4	0.66559	0.189332	0.0676504	0.0397591	0.0360727	0.0205119	0.0243889		100.4	0.790721	0.693485	0.276806	0.097138	0.0313097	0.0201102	0.012058		100.4	0.42037	0.231474	0.0681026	0.0532053
100.6	0.652024	0.364547	0.0483823	0.137107	0.0347146	0.0425246	0.0346667		100.6	1.01358	0.426564	0.08362	0.0643251	0.0678125	0.0565859	0.032223		100.6	1.33898	1.03721	0.424893	0.146397	0.0541539	0.0272337	0.0206144		100.6	0.665872	0.189798	0.067743	0.0397812	0.0362666	0.0203409	0.024506		100.6	0.791186	0.694359	0.277638	0.0976814	0.0316677	0.020467	0.0123107		100.6	0.420437	0.231502	0.0679862	0.0534195
100.8	0.652077	0.364601	0.0480039	0.137136	0.0346359	0.0425394	0.0343689		100.8	1.01343	0.426534	0.0831809	0.0639241	0.0673863	0.056112	0.0316456		100.8	1.33949	1.03767	0.425067	0.146945	0.0539068	0.0279643	0.0209527		100.8	0.666114	0.1899	0.0680171	0.0400247	0.036676	0.0206494	0.0245395		100.8	0.791202	0.694888	0.278168	0.0978733	0.0320694	0.0208298	0.012708		100.8	0.419451	0.231219	0.0679903	0.0527278
101	0.652866	0.365419	0.0481656	0.137757	0.0348912	0.0427445	0.0348438		101	1.01406	0.426804	0.0830454	0.0639365	0.0673049	0.0564343	0.0321657		101	1.33974	1.0383	0.425608	0.147129	0.0548829	0.0284614	0.0214418		101	0.666601	0.189976	0.0676132	0.0398994	0.0366565	0.0210038	0.0245193		101	0.791499	0.69544	0.278686	0.0984722	0.0325104	0.0209797	0.0132185		101	0.419073	0.231128	0.0680022	0.0528564
101.2	0.653286	0.366067	0.0484197	0.137865	0.034999	0.0428472	0.035167		101.2	1.01487	0.427089	0.0831612	0.0639384	0.0674277	0.0562085	0.0324383		101.2	1.33943	1.03863	0.425444	0.146677	0.055264	0.0281925	0.0209538		101.2	0.667031	0.189989	0.0673964	0.0398651	0.0361138	0.0212104	0.0245058		101.2	0.791472	0.695448	0.278672	0.0982359	0.0325478	0.0206141	0.0131046		101.2	0.418695	0.231214	0.067763	0.0525295
101.4	0.653024	0.366211	0.0479822	0.138176	0.0351248	0.0430073	0.0346769		101.4	1.0151	0.426797	0.0829418	0.0634311	0.0673041	0.0554088	0.032128		101.4	1.33986	1.03883	0.42566	0.146585	0.0556258	0.0284632	0.0208229		101.4	0.667577	0.189946	0.0671262	0.0403039	0.0362	0.0212891	0.0246743		101.4	0.7916	0.695826	0.279051	0.0982505	0.0325999	0.0207009	0.0130203		101.4	0.418197	0.231177	0.0671448	0.0519232
101.6	0.653525	0.36718	0.048034	0.138369	0.0352149	0.0426666	0.0344786		101.6	1.01524	0.426381	0.0826452	0.062903	0.0669016	0.0548424	0.0317728		101.6	1.34005	1.03944	0.426319	0.14664	0.0560752	0.0286423	0.0205525		101.6	0.667525	0.18947	0.066587	0.0397844	0.0358768	0.0212675	0.0239041		101.6	0.791396	0.695687	0.279107	0.0982191	0.0323564	0.0202717	0.012486		101.6	0.418662	0.231408	0.0674288	0.051791
101.8	0.653829	0.367627	0.0482413	0.138703	0.0348817	0.042891	0.0347389		101.8	1.01473	0.426619	0.082585	0.0627575	0.0670206	0.0546036	0.0315482		101.8	1.34046	1.03947	0.427037	0.146357	0.0558816	0.0289203	0.0199695		101.8	0.667457	0.189045	0.0662502	0.0390775	0.0356642	0.0215816	0.0239432		101.8	0.79114	0.695865	0.279585	0.0980972	0.0324584	0.0204019	0.0130642		101.8	0.419456	0.231874	0.0676244	0.0520294
102	0.654068	0.367672	0.0481086	0.138795	0.034912	0.0428512	0.0350813		102	1.01493	0.42652	0.0825295	0.0624154	0.0670533	0.0543026	0.031493		102	1.34057	1.03988	0.427151	0.14635	0.0562449	0.0288905	0.0199373		102	0.667909	0.188359	0.0658182	0.0383424	0.0352604	0.021283	0.0237799		102	0.791282	0.695975	0.279719	0.0979229	0.0324787	0.0202444	0.0127014		102	0.419165	0.231429	0.0673092	0.051848
102.2	0.654036	0.368372	0.0487013	0.139079	0.0350504	0.0429321	0.0357999		102.2	1.0154	0.426362	0.0825239	0.062457	0.0675739	0.0543155	0.0315554		102.2	1.34135	1.04072	0.427681	0.146575	0.0568229	0.0290462	0.0197326		102.2	0.668421	0.188508	0.0660118	0.0391084	0.0351097	0.0214951	0.0241959		102.2	0.791103	0.695657	0.279425	0.0980389	0.0322142	0.0199558	0.0125155		102.2	0.41982	0.231618	0.0673552	0.0522545
102.4	0.653999	0.368862	0.0491478	0.13887	0.0352363	0.0433305	0.036137		102.4	1.01595	0.426653	0.0831585	0.0629021	0.0681068	0.0552617	0.0319892		102.4	1.34146	1.04056	0.427655	0.146473	0.0567236	0.0287918	0.0195682		102.4	0.668702	0.188719	0.0661452	0.039088	0.0350158	0.0216004	0.0238621		102.4	0.79154	0.695307	0.279616	0.0977527	0.0318723	0.0202113	0.0121857		102.4	0.420257	0.232272	0.0676228	0.053344
102.6	0.65415	0.36908	0.0491678	0.138664	0.0352736	0.0433345	0.0361039		102.6	1.01612	0.426649	0.0832761	0.0624671	0.0683195	0.0553807	0.0324692		102.6	1.34129	1.04006	0.427278	0.145745	0.05606	0.0281168	0.0186819		102.6	0.669116	0.189164	0.0663202	0.0392087	0.0348302	0.0219811	0.0231445		102.6	0.791747	0.69536	0.279591	0.0974893	0.032006	0.0205314	0.0116401		102.6	0.420111	0.232002	0.0672845	0.0529565
102.8	0.653866	0.368641	0.0493259	0.138814	0.0352045	0.0436759	0.0360419		102.8	1.01643	0.426645	0.0835136	0.0629967	0.0685356	0.0555713	0.0327087		102.8	1.34212	1.04052	0.427835	0.145531	0.0561268	0.027908	0.019188		102.8	0.669625	0.189552	0.0666193	0.039635	0.0347831	0.0220299	0.023295		102.8	0.791877	0.695477	0.279855	0.0978976	0.0319108	0.0206031	0.0112543		102.8	0.420184	0.231617	0.0673657	0.0530059
103	0.654426	0.368838	0.0494208	0.138934	0.0351763	0.0440126	0.0357037		103	1.01617	0.426491	0.0834634	0.0628117	0.0687858	0.055319	0.032531		103	1.34199	1.04054	0.427594	0.145216	0.0554359	0.0274203	0.0190871		103	0.669989	0.190461	0.0664043	0.0400906	0.03524	0.02271	0.0229581		103	0.79169	0.695162	0.279553	0.0985194	0.0316289	0.0210804	0.010904		103	0.420142	0.231025	0.0671862	0.053005
103.2	0.65417	0.368816	0.049332	0.138505	0.0352209	0.0442085	0.035234		103.2	1.01632	0.426571	0.0831065	0.0627406	0.0690396	0.0551842	0.0324841		103.2	1.3417	1.0406	0.42769	0.144983	0.0548675	0.0272768	0.0192612		103.2	0.670126	0.190542	0.0664855	0.0400922	0.0358316	0.02272	0.022936		103.2	0.791816	0.69489	0.279219	0.098457	0.0311482	0.0211087	0.0110187		103.2	0.420551	0.231544	0.0670928	0.0539418
103.4	0.65415	0.369068	0.049541	0.138294	0.0351318	0.0443084	0.0352442		103.4	1.01644	0.426932	0.0833291	0.0625093	0.0691885	0.0549745	0.0328886		103.4	1.34221	1.04122	0.428161	0.145591	0.0550931	0.0272956	0.0191969		103.4	0.670561	0.190875	0.066408	0.0402585	0.0362325	0.0223867	0.0229093		103.4	0.792169	0.695124	0.279409	0.0988021	0.0307434	0.0209001	0.0113209		103.4	0.42058	0.231594	0.0671006	0.0536307
103.6	0.653632	0.368765	0.0491497	0.137802	0.0345297	0.0437185	0.0346702		103.6	1.01724	0.427301	0.0831269	0.0625781	0.0693455	0.054867	0.0330674		103.6	1.34225	1.04162	0.428131	0.145587	0.0545294	0.0266872	0.018585		103.6	0.670816	0.190611	0.0662966	0.0403948	0.0365229	0.0222379	0.0228204		103.6	0.792169	0.695133	0.279319	0.0986817	0.0305603	0.0206768	0.0110041		103.6	0.420524	0.231361	0.0666839	0.0533439
103.8	0.653692	0.368448	0.0491113	0.138052	0.0345122	0.0437943	0.0347298		103.8	1.01845	0.428266	0.0838851	0.0629665	0.0697253	0.0552339	0.0334542		103.8	1.34303	1.04205	0.428729	0.145796	0.0544996	0.0264358	0.0185684		103.8	0.671134	0.190565	0.0664072	0.0402813	0.0366392	0.0218263	0.0228473		103.8	0.792271	0.695125	0.279495	0.0984663	0.0304786	0.020474	0.0112464		103.8	0.420809	0.231587	0.0665962	0.0535553
104	0.653524	0.368164	0.048766	0.138016	0.0345254	0.0433996	0.0338955		104	1.01937	0.429077	0.0840548	0.0632228	0.0699033	0.0555162	0.0339499		104	1.34351	1.04311	0.428776	0.146467	0.0544402	0.0266691	0.0187124		104	0.671506	0.191204	0.0663339	0.0404268	0.0366832	0.0218142	0.0227551		104	0.792521	0.695202	0.279925	0.0985569	0.0301598	0.0209749	0.0113027		104	0.420732	0.231587	0.0663171	0.053367
104.2	0.653477	0.368089	0.0488443	0.138162	0.0351643	0.0433863	0.0344996		104.2	1.02004	0.430137	0.0844617	0.0640415	0.0704271	0.0555826	0.0347967		104.2	1.34384	1.04325	0.428573	0.146769	0.0544614	0.0266991	0.018448		104.2	0.671648	0.191386	0.0657922	0.0404667	0.0369013	0.0215243	0.0226671		104.2	0.792811	0.695406	0.279926	0.0985544	0.0299719	0.0210203	0.0113179		104.2	0.420713	0.231886	0.0662782	0.0532072
104.4	0.653043	0.368401	0.0487489	0.138511	0.0353944	0.0434489	0.0343667		104.4	1.02081	0.431074	0.0848177	0.0643997	0.0703575	0.055734	0.0348716		104.4	1.34453	1.04395	0.429063	0.147517	0.0548512	0.0269457	0.0188209		104.4	0.67097	0.191256	0.0654541	0.0399629	0.0367334	0.0208769	0.0220084		104.4	0.79301	0.695766	0.280216	0.0985255	0.0296869	0.0212543	0.0114812		104.4	0.420153	0.231647	0.0660116	0.0528704
104.6	0.652866	0.368475	0.0484107	0.13884	0.0356935	0.0436017	0.034267		104.6	1.02126	0.432018	0.0849038	0.0650027	0.0704688	0.0557624	0.0352416		104.6	1.34488	1.0445	0.429419	0.147517	0.055185	0.0269991	0.019138		104.6	0.671041	0.191375	0.0653768	0.0395819	0.0365258	0.0205588	0.0223407		104.6	0.793315	0.696518	0.28086	0.0989891	0.0303337	0.021296	0.012062		104.6	0.419688	0.231542	0.0655742	0.0524788
104.8	0.652939	0.368546	0.0483062	0.139232	0.0355017	0.0433413	0.0345016		104.8	1.0215	0.432243	0.0846159	0.0647913	0.0700805	0.0556865	0.0353736		104.8	1.34512	1.04516	0.430267	0.147625	0.0554719	0.0270461	0.0195156		104.8	0.670915	0.190878	0.0651169	0.0394999	0.0363183	0.020367	0.0222464		104.8	0.793073	0.696448	0.280873	0.0987433	0.029848	0.0208714	0.0122473		104.8	0.418974	0.231266	0.0655483	0.0521269
105	0.65274	0.368617	0.0481171	0.139059	0.0353556	0.0428538	0.0343968		105	1.02213	0.432448	0.0847312	0.0649084	0.070042	0.055834	0.0358166		105	1.34483	1.04561	0.430519	0.147856	0.0560245	0.0270629	0.0194823		105	0.670262	0.190467	0.0643927	0.039307	0.0353871	0.0202465	0.0215982		105	0.793208	0.696273	0.280733	0.0988977	0.0294334	0.0204881	0.0122038		105	0.419262	0.231769	0.0658104	0.0523503
105.2	0.652745	0.369161	0.0478997	0.138859	0.035204	0.0425866	0.0343998		105.2	1.02277	0.432412	0.0846972	0.0647874	0.0698693	0.0554064	0.0351886		105.2	1.34538	1.04621	0.430994	0.148239	0.0563008	0.0267889	0.0196509		105.2	0.670899	0.190781	0.0644063	0.0393328	0.0357481	0.0203303	0.0217944		105.2	0.792987	0.696126	0.280638	0.0990286	0.0292883	0.0202295	0.0120604		105.2	0.419311	0.231825	0.0658861	0.0519948
105.4	0.652732	0.369258	0.0479351	0.139108	0.0349967	0.0424904	0.0346472		105.4	1.02209	0.431961	0.0843501	0.0642303	0.0692414	0.0550329	0.0342102		105.4	1.34589	1.04673	0.432149	0.148767	0.0567978	0.0270908	0.0200895		105.4	0.671619	0.190807	0.0644478	0.0394285	0.0360648	0.0206758	0.0218497		105.4	0.792967	0.696343	0.280883	0.0989814	0.029409	0.0203424	0.0123075		105.4	0.41983	0.232081	0.0662332	0.0521914
105.6	0.653734	0.369811	0.0485773	0.139604	0.0348647	0.0416863	0.0353184		105.6	1.02227	0.432481	0.0846048	0.0648809	0.0690048	0.055111	0.0342426		105.6	1.346	1.04686	0.433257	0.149354	0.0570007	0.0270266	0.0200184		105.6	0.671973	0.191085	0.064437	0.0392446	0.0362849	0.020884	0.0221755		105.6	0.792644	0.696171	0.280529	0.0985146	0.0292347	0.0192255	0.0118086		105.6	0.420366	0.232238	0.0664348	0.0523607
105.8	0.654703	0.370195	0.0493059	0.140326	0.0348829	0.0418475	0.0360046		105.8	1.02234	0.432618	0.0847266	0.0652858	0.0692117	0.055552	0.0342305		105.8	1.34637	1.04699	0.433668	0.149412	0.0571499	0.027019	0.0200035		105.8	0.672716	0.191555	0.0647738	0.0393535	0.0364217	0.0212175	0.0232438		105.8	0.792576	0.696624	0.280954	0.0985002	0.0295293	0.0189506	0.0119749		105.8	0.420574	0.232544	0.0664923	0.0529417
106	0.654944	0.370528	0.0497073	0.140421	0.034812	0.0414075	0.0362142		106	1.02278	0.432877	0.084926	0.0655625	0.0689081	0.0562411	0.0342717		106	1.34652	1.04787	0.433721	0.149554	0.0577891	0.0268737	0.0203258		106	0.67403	0.191674	0.06555	0.040223	0.0361546	0.0216328	0.0236086		106	0.792631	0.696852	0.28125	0.0982153	0.0299454	0.0187236	0.011812		106	0.420428	0.23263	0.0665952	0.0530107
106.2	0.655119	0.370901	0.0496993	0.140404	0.0346162	0.0411509	0.0362959		106.2	1.02339	0.432348	0.0848405	0.0656158	0.0688907	0.0565936	0.0339872		106.2	1.34701	1.04799	0.433959	0.149544	0.0576935	0.0269143	0.0198978		106.2	0.67497	0.192266	0.0658695	0.0410803	0.0362045	0.0219426	0.0241409		106.2	0.793041	0.696906	0.281415	0.0986288	0.0304652	0.0188402	0.0118722		106.2	0.421029	0.232869	0.0671403	0.0534231
106.4	0.656168	0.371251	0.0498139	0.14069	0.0349839	0.0415973	0.036883		106.4	1.02374	0.432145	0.084521	0.0649829	0.06867	0.0567805	0.0330664		106.4	1.34717	1.04829	0.43429	0.149801	0.0577529	0.0270104	0.0202191		106.4	0.675269	0.192458	0.0659016	0.0406983	0.0364376	0.0219004	0.0239675		106.4	0.793329	0.696995	0.281675	0.0983609	0.0307472	0.0191358	0.0114554		106.4	0.421031	0.2331	0.0670528	0.0535764
106.6	0.657192	0.371179	0.0498905	0.14073	0.0350325	0.04182	0.036687		106.6	1.02367	0.431662	0.0839371	0.0644822	0.0684953	0.0566217	0.0331134		106.6	1.3476	1.04863	0.434442	0.149765	0.0575309	0.0272248	0.0204008		106.6	0.675757	0.192596	0.066045	0.0407153	0.0361298	0.0218673	0.0239382		106.6	0.79364	0.697457	0.281964	0.0986188	0.0316651	0.0194069	0.011339		106.6	0.420886	0.232911	0.0670228	0.0533023
106.8	0.658058	0.371435	0.050447	0.141168	0.035278	0.0426387	0.0367051		106.8	1.02405	0.431829	0.0840215	0.0645908	0.068697	0.0569413	0.0331355		106.8	1.34759	1.04892	0.434913	0.149948	0.0573108	0.0274633	0.0206726		106.8	0.675992	0.192385	0.0656144	0.0408796	0.0363045	0.0214975	0.02403		106.8	0.79327	0.69732	0.281673	0.0988852	0.0316684	0.0194703	0.0109032		106.8	0.420842	0.232617	0.0668988	0.053588
107	0.659355	0.372372	0.0509834	0.141617	0.0357155	0.043196	0.0370724		107	1.02366	0.431628	0.0838334	0.0639185	0.0686836	0.0567512	0.0325136		107	1.34757	1.04889	0.434807	0.149363	0.0565583	0.0270378	0.0204035		107	0.676079	0.192415	0.0653518	0.0405329	0.0365367	0.0217921	0.0242283		107	0.793034	0.697329	0.280681	0.0982456	0.0314054	0.0195522	0.0104542		107	0.420516	0.232233	0.0663239	0.0534181
107.2	0.659484	0.372703	0.0513849	0.141369	0.035862	0.0434538	0.0370554		107.2	1.02426	0.432541	0.0842787	0.0642257	0.0688355	0.0567986	0.0325624		107.2	1.3478	1.04943	0.435354	0.150064	0.0566224	0.027861	0.0204902		107.2	0.67619	0.191756	0.0653149	0.0402948	0.0365573	0.0211212	0.0241033		107.2	0.79307	0.697924	0.280455	0.0975619	0.031213	0.0189679	0.010418		107.2	0.420802	0.232459	0.0660433	0.0535933
107.4	0.659748	0.373077	0.0511747	0.141551	0.0356337	0.0432158	0.0371334		107.4	1.02442	0.432669	0.0844457	0.0639266	0.0684863	0.0565711	0.0324973		107.4	1.34813	1.04973	0.435215	0.150197	0.0569029	0.0279674	0.0201901		107.4	0.676767	0.191791	0.065079	0.040412	0.0367938	0.0209412	0.0241514		107.4	0.793495	0.698737	0.280757	0.0979598	0.031475	0.0188639	0.0109711		107.4	0.420753	0.23225	0.0656954	0.0525541
107.6	0.65954	0.373251	0.051221	0.141578	0.0356436	0.0431248	0.0367219		107.6	1.02546	0.433371	0.0845584	0.0644207	0.0686373	0.057324	0.0326315		107.6	1.34875	1.05039	0.435142	0.150295	0.0567096	0.0283142	0.0203338		107.6	0.676983	0.191609	0.0651692	0.0401347	0.0367543	0.0209697	0.0241764		107.6	0.793899	0.699283	0.28121	0.0979421	0.0319574	0.0191741	0.0106494		107.6	0.420663	0.232039	0.065478	0.0524169
107.8	0.659625	0.373602	0.0510811	0.142204	0.0364268	0.0437395	0.0374965		107.8	1.02622	0.433993	0.085053	0.064736	0.0687737	0.0574897	0.0326275		107.8	1.34934	1.05091	0.435291	0.150436	0.0565142	0.0285693	0.0208574		107.8	0.677551	0.191953	0.065631	0.0400802	0.0369239	0.0211368	0.0242759		107.8	0.794579	0.699854	0.281883	0.0982053	0.0324059	0.019809	0.0113114		107.8	0.421095	0.232237	0.0654582	0.0524894
108	0.659557	0.373711	0.0509493	0.142126	0.0367255	0.0436938	0.0373238		108	1.02662	0.434636	0.0852517	0.0648953	0.0687796	0.0575771	0.0329686		108	1.34947	1.0514	0.435068	0.150334	0.0563303	0.0287451	0.0212853		108	0.677333	0.192452	0.0657809	0.0396278	0.0368906	0.0214269	0.0239316		108	0.794475	0.700424	0.282147	0.0983518	0.0325127	0.0198315	0.0115893		108	0.420818	0.232103	0.0649027	0.0519857
108.2	0.659278	0.373672	0.0505455	0.142271	0.0366428	0.0438568	0.0377741		108.2	1.0263	0.435004	0.0851198	0.0649762	0.0688757	0.057349	0.0329169		108.2	1.35007	1.05188	0.434948	0.149712	0.0561555	0.0290784	0.0211243		108.2	0.677171	0.192331	0.0652798	0.0388681	0.0365764	0.0212224	0.0232706		108.2	0.794605	0.70105	0.282446	0.0982906	0.0327115	0.0201492	0.0116267		108.2	0.420822	0.232266	0.0653652	0.0518331
108.4	0.658464	0.373248	0.0497762	0.142423	0.0363373	0.0436271	0.0369658		108.4	1.02661	0.435275	0.0852646	0.0650544	0.0686362	0.0569443	0.0327733		108.4	1.35017	1.05214	0.435277	0.14961	0.056296	0.0290397	0.0212868		108.4	0.677421	0.192477	0.0653458	0.0384764	0.0362785	0.0209791	0.0228965		108.4	0.79476	0.701325	0.282657	0.0985749	0.0327004	0.0204059	0.0121761		108.4	0.420922	0.232364	0.0661129	0.0520611
108.6	0.657941	0.372883	0.0490394	0.142149	0.0362488	0.0433304	0.0368694		108.6	1.02675	0.435761	0.0852244	0.0650003	0.0687936	0.0568766	0.0328064		108.6	1.3504	1.05234	0.435708	0.149519	0.0559769	0.0290198	0.0211129		108.6	0.677605	0.192437	0.0649077	0.03825	0.0361119	0.0209308	0.0231717		108.6	0.795386	0.701882	0.282685	0.0984218	0.0328077	0.0207056	0.0125137		108.6	0.421512	0.232717	0.0665558	0.0521951
108.8	0.657399	0.372683	0.0486411	0.141703	0.0359441	0.0431603	0.0368173		108.8	1.02693	0.436052	0.0856141	0.0648267	0.0691513	0.0567843	0.0328241		108.8	1.35071	1.05288	0.436021	0.149588	0.0554931	0.029024	0.0209047		108.8	0.677632	0.192302	0.0648118	0.0382318	0.0358374	0.0208671	0.0226793		108.8	0.795789	0.702158	0.282786	0.0990016	0.0321894	0.0210517	0.012575		108.8	0.421474	0.232618	0.0668427	0.0523534
109	0.65674	0.372205	0.0481316	0.140941	0.0355861	0.0425605	0.0365084		109	1.02674	0.43604	0.0853107	0.0646672	0.0692671	0.0565485	0.0328876		109	1.35116	1.05322	0.436203	0.150092	0.0553593	0.0291523	0.0210075		109	0.677551	0.192437	0.0647381	0.0383737	0.0353389	0.0207028	0.0219989		109	0.796651	0.702708	0.283373	0.099503	0.0326142	0.0216151	0.013186		109	0.421544	0.232895	0.0672806	0.0523781
109.2	0.657063	0.372642	0.0477115	0.141382	0.0356863	0.0426262	0.0366281		109.2	1.02763	0.436647	0.0858864	0.0654605	0.0698771	0.0569816	0.0332617		109.2	1.35249	1.05417	0.43714	0.150572	0.0557192	0.0293318	0.0219262		109.2	0.678778	0.193275	0.0653916	0.0388085	0.0360613	0.0212909	0.022506		109.2	0.797169	0.703255	0.284001	0.0999992	0.032541	0.0219341	0.0136758		109.2	0.421463	0.232619	0.0674697	0.0519934
109.4	0.657184	0.372736	0.0483622	0.141555	0.0354456	0.042173	0.0366637		109.4	1.02772	0.437048	0.0860882	0.0657951	0.0699717	0.0568324	0.0336602		109.4	1.35244	1.05392	0.437337	0.150494	0.0556202	0.0292211	0.0220402		109.4	0.679026	0.193462	0.0654823	0.0389078	0.0357908	0.0215548	0.0225629		109.4	0.797261	0.703762	0.284388	0.100107	0.0325426	0.0219355	0.014084		109.4	0.421894	0.232579	0.0676285	0.0524362
109.6	0.657663	0.372943	0.0484217	0.141529	0.0353612	0.0418859	0.0361955		109.6	1.0283	0.437236	0.086311	0.0660714	0.0704009	0.0566798	0.0341967		109.6	1.35262	1.05372	0.437717	0.150512	0.0556513	0.02888	0.0220581		109.6	0.679136	0.193835	0.0654464	0.0389425	0.0356245	0.0216212	0.0224594		109.6	0.797085	0.703295	0.284288	0.0998644	0.0318125	0.0211894	0.0135119		109.6	0.421797	0.232455	0.0676134	0.0522766
109.8	0.657786	0.373189	0.0487274	0.141384	0.0352642	0.0423134	0.0362818		109.8	1.0288	0.437372	0.0864494	0.0661618	0.070815	0.0564521	0.0345281		109.8	1.3527	1.05414	0.437892	0.150393	0.0559987	0.0287061	0.0221941		109.8	0.679762	0.194228	0.0658811	0.039393	0.0354855	0.0222261	0.02268		109.8	0.79713	0.703388	0.284678	0.100018	0.0317558	0.0212484	0.0137587		109.8	0.421777	0.232349	0.0677777	0.0526248
110	0.657799	0.37358	0.0486459	0.141529	0.0349956	0.0422921	0.0362399		110	1.02904	0.437314	0.0861546	0.0659621	0.0705035	0.0559346	0.0345558		110	1.35324	1.05497	0.43833	0.150933	0.0567016	0.0292448	0.0225116		110	0.680144	0.193898	0.0661836	0.0397157	0.0352747	0.0223757	0.0224769		110	0.797213	0.703399	0.284617	0.0995789	0.0313901	0.0212752	0.0139543		110	0.421324	0.232358	0.0675704	0.0525712
110.2	0.658052	0.374047	0.0485459	0.141522	0.0351744	0.0424096	0.036391		110.2	1.02939	0.436765	0.0858285	0.0651167	0.0705428	0.0554439	0.0343695		110.2	1.35342	1.05511	0.438856	0.151259	0.0567684	0.0296252	0.0228036		110.2	0.680384	0.194119	0.0657649	0.0396204	0.0353816	0.0222841	0.0227596		110.2	0.797401	0.703276	0.284738	0.0993356	0.0309349	0.021545	0.0138609		110.2	0.421421	0.23224	0.0675384	0.0528604
110.4	0.659067	0.374729	0.0495992	0.142213	0.0357717	0.0430886	0.0366488		110.4	1.02972	0.437068	0.0854614	0.0643468	0.0702695	0.0553488	0.034291		110.4	1.35345	1.05563	0.439244	0.151576	0.056981	0.0298094	0.0228693		110.4	0.680107	0.194149	0.0654967	0.0392344	0.0350484	0.0219194	0.0227584		110.4	0.797654	0.703334	0.285135	0.0994119	0.0311609	0.0214305	0.0139316		110.4	0.421051	0.232288	0.0669993	0.0533278
110.6	0.659269	0.374934	0.0499496	0.141812	0.0353636	0.042827	0.0362937		110.6	1.02985	0.437298	0.0851782	0.0646944	0.0702765	0.0554687	0.0349117		110.6	1.35306	1.05507	0.438827	0.151288	0.0565452	0.0289322	0.022589		110.6	0.680283	0.194102	0.0652814	0.0396934	0.0348915	0.0217167	0.0231502		110.6	0.797753	0.703478	0.285332	0.0997864	0.0311967	0.0217757	0.0140956		110.6	0.421039	0.231893	0.0665358	0.053484
110.8	0.659806	0.375829	0.0506395	0.142192	0.0358701	0.0431564	0.0366023		110.8	1.0301	0.437573	0.0851914	0.0648768	0.0705001	0.0554153	0.0349154		110.8	1.35304	1.05506	0.439137	0.151676	0.0567088	0.0287619	0.0224457		110.8	0.680289	0.19381	0.0649741	0.0398073	0.0352396	0.0216332	0.0231354		110.8	0.797321	0.702988	0.284719	0.0995496	0.0305096	0.0213805	0.0132908		110.8	0.42066	0.231412	0.0657163	0.0532591
111	0.660077	0.376318	0.0510821	0.142661	0.035853	0.0429158	0.0364838		111	1.03022	0.437606	0.0849814	0.0648194	0.0702955	0.0550495	0.0346233		111	1.35326	1.05517	0.438924	0.151257	0.0568627	0.0283113	0.0222955		111	0.680559	0.193642	0.0648514	0.0396487	0.0350468	0.0212909	0.0231128		111	0.797681	0.703342	0.284387	0.0993791	0.0306042	0.0215397	0.013583		111	0.42054	0.231536	0.0652214	0.0528448
111.2	0.660162	0.376736	0.0510086	0.142651	0.0356952	0.042859	0.036497		111.2	1.03105	0.437963	0.0853577	0.0655402	0.0702745	0.0554396	0.0349796		111.2	1.35315	1.05562	0.439128	0.151562	0.0572377	0.0287377	0.0222947		111.2	0.68137	0.193746	0.0650495	0.0400125	0.0352308	0.0210846	0.0232821		111.2	0.797991	0.703439	0.284531	0.0995692	0.0307788	0.021374	0.0135625		111.2	0.421032	0.232075	0.0649002	0.0528213
111.4	0.660452	0.37692	0.051356	0.142617	0.0355714	0.0423372	0.0362616		111.4	1.03138	0.438437	0.0855874	0.0654312	0.0704323	0.0559179	0.0348446		111.4	1.35304	1.05574	0.438462	0.15135	0.0571545	0.0282675	0.0219256		111.4	0.681775	0.19407	0.0652016	0.0407064	0.0355087	0.0212211	0.02339		111.4	0.798791	0.703685	0.285348	0.100546	0.0312766	0.0215202	0.0140086		111.4	0.421226	0.232218	0.0644857	0.0527102
111.6	0.660545	0.377354	0.0514931	0.142638	0.0358227	0.0426719	0.0364667		111.6	1.0321	0.43904	0.0856518	0.0653449	0.0703366	0.056375	0.0351127		111.6	1.35327	1.05633	0.43815	0.151214	0.0571663	0.0280263	0.0219966		111.6	0.68183	0.194248	0.0654065	0.040571	0.0354275	0.0211592	0.0234173		111.6	0.799449	0.704067	0.285731	0.100655	0.031807	0.0217065	0.0140436		111.6	0.42091	0.232262	0.064282	0.0527014
111.8	0.660817	0.377586	0.0516274	0.142945	0.0362525	0.0429932	0.0367134		111.8	1.03237	0.439228	0.0857946	0.0650259	0.070276	0.0561876	0.0347571		111.8	1.35315	1.05656	0.438105	0.150353	0.0570607	0.027557	0.0218265		111.8	0.68272	0.194656	0.0656388	0.0406526	0.0357656	0.0214472	0.0235114		111.8	0.799197	0.703807	0.28562	0.10047	0.0321323	0.0215046	0.0141908		111.8	0.421254	0.232406	0.0643727	0.0524833
112	0.66101	0.377753	0.0520501	0.14306	0.0362995	0.0429967	0.0365164		112	1.03279	0.439981	0.0858558	0.0648633	0.0702279	0.0562463	0.0348639		112	1.35322	1.05656	0.438359	0.149555	0.0573984	0.0273664	0.0215236		112	0.682655	0.195057	0.0656161	0.0404346	0.0360779	0.0218425	0.0233002		112	0.798543	0.704062	0.285199	0.100579	0.0318086	0.0213602	0.0134501		112	0.421151	0.232506	0.0642478	0.0523523
112.2	0.661099	0.377889	0.0517852	0.143225	0.0360406	0.0429334	0.0368726		112.2	1.0324	0.439867	0.0853312	0.0643915	0.0698296	0.0558281	0.0343031		112.2	1.35333	1.05648	0.438124	0.149237	0.0573586	0.027255	0.0210051		112.2	0.683137	0.195303	0.065324	0.0404346	0.0362608	0.0216194	0.0234753		112.2	0.798821	0.704382	0.285435	0.100366	0.0323992	0.0216178	0.0134838		112.2	0.421904	0.232739	0.0649031	0.0526713
112.4	0.660822	0.377235	0.0511451	0.142533	0.03582	0.0421516	0.0361122		112.4	1.0329	0.44039	0.0857664	0.06421	0.0697388	0.0556099	0.034231		112.4	1.35378	1.05658	0.438185	0.149628	0.0575555	0.0269915	0.0205304		112.4	0.683722	0.195806	0.0656473	0.0409477	0.0365033	0.0219987	0.0238154		112.4	0.799345	0.704903	0.285461	0.100817	0.032678	0.0218204	0.0136315		112.4	0.42207	0.232801	0.0649257	0.0526819
112.6	0.661042	0.377485	0.0510416	0.142284	0.035665	0.0423967	0.0365009		112.6	1.03329	0.441169	0.0858707	0.0642451	0.0702561	0.0559219	0.0342029		112.6	1.35433	1.0569	0.438182	0.14986	0.0572084	0.0269816	0.0201983		112.6	0.683733	0.195788	0.0653209	0.0407743	0.0365962	0.0215779	0.0238126		112.6	0.799794	0.705267	0.285684	0.100667	0.0328478	0.0216427	0.0132283		112.6	0.422309	0.232813	0.0649421	0.0520558
112.8	0.66122	0.377352	0.0508238	0.142288	0.035427	0.0425323	0.0367334		112.8	1.0337	0.441625	0.085944	0.0644509	0.0706427	0.0564935	0.0342345		112.8	1.35458	1.05715	0.438062	0.149975	0.0569839	0.0268501	0.0201644		112.8	0.684454	0.195848	0.0658668	0.0409841	0.0361613	0.02135	0.0236204		112.8	0.799966	0.705834	0.285877	0.101189	0.0331071	0.0220205	0.0134392		112.8	0.422194	0.233124	0.0652049	0.0521454
113	0.661726	0.377255	0.0505916	0.142211	0.0349879	0.0422749	0.0365944		113	1.03356	0.441822	0.0856386	0.0643517	0.0706146	0.0568111	0.0342488		113	1.35534	1.05745	0.438573	0.149849	0.0569823	0.0271058	0.0200839		113	0.685399	0.195986	0.0661267	0.0412658	0.0361547	0.0212984	0.0236303		113	0.800064	0.705735	0.28583	0.101248	0.0332973	0.0216845	0.0132184		113	0.421966	0.233042	0.0653331	0.0518757
113.2	0.662061	0.377771	0.0507363	0.142419	0.0350658	0.0424585	0.0366057		113.2	1.03475	0.442316	0.0865907	0.0645571	0.0710902	0.0571738	0.0342515		113.2	1.35574	1.0579	0.438572	0.150148	0.0571798	0.0277367	0.0196852		113.2	0.68578	0.196328	0.0663456	0.0409077	0.0365131	0.0213313	0.024031		113.2	0.799933	0.705397	0.285709	0.101363	0.0331684	0.0214782	0.0131549		113.2	0.421821	0.233181	0.0653792	0.0518188
113.4	0.661997	0.377925	0.0510568	0.142178	0.0346818	0.0419218	0.0362982		113.4	1.03472	0.442794	0.0863402	0.0644981	0.0710888	0.0569985	0.034052		113.4	1.35517	1.05749	0.438095	0.149693	0.0569017	0.0276913	0.019143		113.4	0.686431	0.196516	0.06649	0.0406674	0.0365907	0.0210562	0.0244076		113.4	0.799191	0.70526	0.285425	0.101036	0.03287	0.0211612	0.0123456		113.4	0.421628	0.233389	0.0654949	0.0518072
113.6	0.661871	0.378046	0.0504732	0.141782	0.0342701	0.0415298	0.0360639		113.6	1.03512	0.442881	0.0862436	0.0642556	0.0712279	0.0571651	0.0340765		113.6	1.35555	1.05798	0.438782	0.150422	0.057121	0.0278798	0.0192096		113.6	0.68727	0.196971	0.0672569	0.040798	0.0364903	0.0214033	0.0243755		113.6	0.798849	0.704935	0.285069	0.100708	0.0324306	0.0208817	0.0120256		113.6	0.421356	0.233262	0.0655091	0.051378
113.8	0.6618	0.378085	0.0506866	0.141847	0.0344092	0.0421262	0.0363346		113.8	1.03521	0.442832	0.0860036	0.0642287	0.0710789	0.0569437	0.0340884		113.8	1.35547	1.05834	0.439133	0.15104	0.0572112	0.0286852	0.0193888		113.8	0.687628	0.197089	0.0673755	0.0406871	0.0364491	0.0213965	0.0243253		113.8	0.798585	0.704925	0.284812	0.100476	0.0323673	0.0208104	0.0121946		113.8	0.421337	0.233129	0.0655854	0.0516138
114	0.662055	0.378494	0.0504828	0.14224	0.0344258	0.0416144	0.0358652		114	1.03538	0.442958	0.0858039	0.0645275	0.0711394	0.0568661	0.0341992		114	1.35572	1.05876	0.439079	0.151134	0.0569927	0.0293217	0.0197822		114	0.687815	0.196784	0.0677572	0.0404613	0.036401	0.0209896	0.0242651		114	0.79874	0.705024	0.284922	0.100386	0.0322391	0.0208912	0.0122007		114	0.420655	0.233165	0.0653866	0.0515737
114.2	0.661947	0.378709	0.0503587	0.14209	0.0344976	0.0411519	0.0356082		114.2	1.03583	0.443113	0.0858723	0.0643018	0.0714055	0.0569593	0.0344367		114.2	1.35553	1.05894	0.439326	0.151293	0.0568275	0.0295773	0.0198997		114.2	0.688359	0.197282	0.0676193	0.0403441	0.0368967	0.0210909	0.0244326		114.2	0.799242	0.705487	0.285608	0.100817	0.0325262	0.0212694	0.012365		114.2	0.420848	0.233267	0.0659374	0.0514519
114.4	0.662132	0.378854	0.0509317	0.142674	0.0346522	0.0411165	0.0355558		114.4	1.03597	0.443368	0.0856981	0.0642622	0.0711006	0.0569498	0.0341459		114.4	1.3556	1.05906	0.439526	0.151136	0.0565847	0.0299679	0.0195054		114.4	0.688633	0.197454	0.0677447	0.0404341	0.0366027	0.0210015	0.0244881		114.4	0.799279	0.705415	0.285913	0.100805	0.0326166	0.021228	0.0122151		114.4	0.420721	0.233225	0.0660509	0.0514289
114.6	0.661929	0.379045	0.05052	0.142736	0.0345389	0.041418	0.0355429		114.6	1.0358	0.443547	0.0855659	0.0644151	0.071162	0.0568426	0.0339926		114.6	1.35588	1.05895	0.439516	0.151207	0.0565478	0.0296386	0.0198508		114.6	0.689259	0.197268	0.0677336	0.0400554	0.0366546	0.0211504	0.0244743		114.6	0.799072	0.704833	0.28559	0.100665	0.032094	0.0210028	0.0118201		114.6	0.421022	0.232702	0.0656302	0.0509575
114.8	0.662414	0.37937	0.0508949	0.143839	0.035435	0.041833	0.0355272		114.8	1.0367	0.443923	0.0862244	0.0649807	0.0713446	0.0573183	0.034326		114.8	1.35686	1.06019	0.440147	0.151692	0.0572709	0.0301237	0.0206989		114.8	0.689654	0.197348	0.0682136	0.0398419	0.0369874	0.0215445	0.0242638		114.8	0.799088	0.704207	0.285449	0.100437	0.031755	0.0207987	0.0117829		114.8	0.420688	0.233045	0.0654339	0.0510077
115	0.662862	0.379707	0.0515815	0.144778	0.0357305	0.0420153	0.0357765		115	1.0368	0.443956	0.0862094	0.0650804	0.0709483	0.057555	0.0342698		115	1.35733	1.061	0.44068	0.151599	0.057373	0.0302432	0.0210417		115	0.689816	0.197184	0.0682945	0.0395504	0.0366799	0.0213923	0.0243182		115	0.799703	0.704258	0.285693	0.100585	0.0319488	0.0211756	0.0122565		115	0.420939	0.233045	0.0654556	0.0511267
115.2	0.662777	0.379664	0.0519856	0.144899	0.0358043	0.0419788	0.0362095		115.2	1.03672	0.443894	0.086011	0.0652679	0.0709234	0.0578133	0.0342085		115.2	1.35798	1.06172	0.44133	0.152306	0.0572059	0.030536	0.0212879		115.2	0.689383	0.197269	0.0679844	0.0396842	0.036498	0.0213132	0.0237642		115.2	0.799756	0.70485	0.286145	0.100615	0.0318949	0.0212939	0.0124386		115.2	0.42141	0.233462	0.0657669	0.0519419
115.4	0.663405	0.380184	0.0529916	0.145604	0.0365056	0.0423502	0.0366933		115.4	1.03705	0.444084	0.0856752	0.0645887	0.0707421	0.0577934	0.0339856		115.4	1.35876	1.06222	0.441718	0.152769	0.0572464	0.0308173	0.0216356		115.4	0.689186	0.197139	0.0681597	0.0399309	0.0363983	0.0217868	0.0233278		115.4	0.800024	0.704798	0.286584	0.101065	0.0322986	0.0212742	0.0129028		115.4	0.421256	0.232956	0.0655772	0.0517657
115.6	0.663627	0.380282	0.0529703	0.146284	0.0366134	0.0430558	0.0368411		115.6	1.03771	0.444195	0.0854398	0.0644587	0.0700708	0.0578146	0.0339291		115.6	1.35935	1.06258	0.442406	0.152905	0.0576562	0.0309323	0.0219862		115.6	0.688899	0.196984	0.0676598	0.0394574	0.0357542	0.021757	0.0233165		115.6	0.800064	0.705237	0.28621	0.100541	0.032127	0.0211926	0.0127195		115.6	0.421384	0.233023	0.0660027	0.0518155
115.8	0.663856	0.380674	0.0533948	0.146639	0.0371247	0.0438743	0.0369063		115.8	1.03826	0.444577	0.0856851	0.064703	0.0700267	0.0576361	0.0338717		115.8	1.35972	1.06301	0.443167	0.152922	0.0579425	0.0308356	0.0221583		115.8	0.689393	0.197125	0.0676067	0.0393373	0.0358093	0.0220907	0.0231932		115.8	0.799615	0.705575	0.286349	0.100537	0.0317858	0.0209516	0.0125461		115.8	0.421749	0.232835	0.0658519	0.0517133
116	0.664156	0.380945	0.0535102	0.146851	0.0372413	0.04417	0.037481		116	1.03823	0.444638	0.0851238	0.0643449	0.0694812	0.0570176	0.0334277		116	1.36041	1.06375	0.444276	0.153676	0.0587602	0.0308732	0.0227475		116	0.688942	0.197122	0.0675087	0.0394142	0.0359731	0.0225982	0.0229947		116	0.799969	0.706492	0.286891	0.101044	0.0318736	0.0212663	0.0128497		116	0.421698	0.232341	0.0655562	0.0519826
116.2	0.664514	0.380944	0.0535091	0.146842	0.0373064	0.0442053	0.0379019		116.2	1.0384	0.444659	0.0847865	0.0638724	0.069164	0.0567975	0.033337		116.2	1.36122	1.06419	0.444288	0.153759	0.0588035	0.0308558	0.0224685		116.2	0.689162	0.197717	0.0677067	0.0399887	0.0364416	0.0228	0.0239821		116.2	0.800449	0.706954	0.287639	0.100905	0.0320775	0.0210059	0.0134765		116.2	0.42241	0.23247	0.0654897	0.0524621
116.4	0.664918	0.38095	0.0532683	0.146537	0.0374981	0.0442533	0.0379076		116.4	1.03935	0.445156	0.0855239	0.0644168	0.0693246	0.0568934	0.0337372		116.4	1.36191	1.06473	0.444656	0.154069	0.0585612	0.030767	0.022088		116.4	0.689272	0.197896	0.0675914	0.0398835	0.0366467	0.0227482	0.0238715		116.4	0.800607	0.707347	0.287885	0.101403	0.0317673	0.0211134	0.0133023		116.4	0.422307	0.232412	0.065088	0.0519735
116.6	0.665616	0.381802	0.0536397	0.147066	0.0375826	0.0448487	0.0390142		116.6	1.03981	0.445366	0.0852857	0.0645575	0.0693559	0.0569908	0.0335628		116.6	1.36211	1.06532	0.444576	0.154166	0.0582581	0.0306699	0.0221551		116.6	0.689355	0.197795	0.0672383	0.0399902	0.0365259	0.0221053	0.0238555		116.6	0.80069	0.707492	0.28803	0.101586	0.0317877	0.0206582	0.0130756		116.6	0.422811	0.232918	0.0654824	0.0522062
116.8	0.666232	0.382124	0.0536046	0.146569	0.0372728	0.0448989	0.0396561		116.8	1.03996	0.445428	0.0849932	0.0641927	0.0689373	0.0570263	0.033159		116.8	1.36234	1.06546	0.44538	0.154336	0.0584669	0.0304113	0.0222295		116.8	0.689923	0.19793	0.0674723	0.0405194	0.0368828	0.0224984	0.0242816		116.8	0.800895	0.70823	0.287849	0.102089	0.0319534	0.020983	0.013261		116.8	0.422523	0.233169	0.0655846	0.0525204
117	0.666601	0.381973	0.0537733	0.146274	0.0371476	0.0448642	0.0396303		117	1.0405	0.446022	0.0854785	0.0643995	0.0691632	0.0572007	0.0334687		117	1.36298	1.06559	0.445719	0.154111	0.0588441	0.030533	0.0215548		117	0.690322	0.197773	0.0668661	0.0398777	0.0369645	0.0218554	0.0240641		117	0.80079	0.708391	0.287974	0.102576	0.032061	0.0211549	0.013126		117	0.422262	0.232717	0.0650598	0.052278
117.2	0.666558	0.382312	0.0538623	0.14592	0.0376293	0.0447924	0.0395128		117.2	1.04154	0.446728	0.0862788	0.064623	0.0693419	0.0570939	0.0336606		117.2	1.36315	1.06595	0.445701	0.154638	0.0592435	0.0306983	0.0215376		117.2	0.690574	0.19796	0.0669643	0.0398119	0.0374179	0.0215785	0.0245032		117.2	0.801149	0.708992	0.288162	0.102641	0.032399	0.021635	0.01327		117.2	0.422074	0.23285	0.0647679	0.0523949
117.4	0.666368	0.38254	0.0535894	0.145284	0.0373362	0.0439798	0.0391593		117.4	1.04162	0.446948	0.0857862	0.064554	0.0691905	0.0569851	0.0339622		117.4	1.36297	1.06582	0.445666	0.153947	0.0587009	0.0301562	0.021716		117.4	0.69126	0.197864	0.0672206	0.0400418	0.0378823	0.0213309	0.0247597		117.4	0.800553	0.709492	0.288174	0.102273	0.0321893	0.0213929	0.0129968		117.4	0.42185	0.232969	0.0644831	0.0520331
117.6	0.666298	0.382364	0.0526889	0.144767	0.0370609	0.0438144	0.0387409		117.6	1.04219	0.44698	0.0858907	0.0642989	0.0692966	0.057393	0.0342879		117.6	1.36359	1.06556	0.445603	0.153804	0.0587232	0.0298639	0.0214933		117.6	0.691334	0.19799	0.0676105	0.0397747	0.0376073	0.0215596	0.0245232		117.6	0.800778	0.70989	0.288018	0.102558	0.0324301	0.021319	0.013281		117.6	0.42197	0.232759	0.0644296	0.0519942
117.8	0.666421	0.382409	0.0526327	0.145125	0.0371358	0.0440362	0.0386982		117.8	1.04159	0.446855	0.0857195	0.0641575	0.0691642	0.056698	0.0341295		117.8	1.36341	1.06538	0.445382	0.153182	0.0585183	0.0296107	0.0215179		117.8	0.691258	0.197815	0.0670008	0.0395179	0.0373851	0.0208381	0.0242319		117.8	0.80102	0.710032	0.288109	0.102571	0.0326566	0.0212122	0.0136303		117.8	0.421606	0.232993	0.0646298	0.0521395
118	0.666481	0.382597	0.0522333	0.144923	0.036767	0.0431537	0.0383103		118	1.04252	0.44774	0.0866064	0.0650493	0.0701898	0.0569861	0.035034		118	1.36349	1.06535	0.445336	0.152728	0.0585261	0.0293519	0.0213434		118	0.69179	0.198063	0.0672241	0.039762	0.0374435	0.0207729	0.0241761		118	0.80166	0.710735	0.288437	0.103014	0.0328849	0.0212215	0.0136832		118	0.421468	0.232958	0.06454	0.0516098
118.2	0.666412	0.382246	0.0521615	0.144673	0.0363743	0.0428363	0.0380596		118.2	1.04296	0.44846	0.0872936	0.0647708	0.0704131	0.0568204	0.0355378		118.2	1.36375	1.06585	0.445976	0.152676	0.0586582	0.0294044	0.0212259		118.2	0.692413	0.19838	0.0673463	0.0397026	0.0376329	0.021026	0.0242736		118.2	0.801678	0.711002	0.288064	0.102478	0.0327592	0.0207418	0.01354		118.2	0.421361	0.232984	0.064715	0.0512375
118.4	0.666739	0.382231	0.0521488	0.144927	0.0362753	0.0434215	0.0377711		118.4	1.04295	0.44897	0.087264	0.0646482	0.0704625	0.0567819	0.0351991		118.4	1.36342	1.06604	0.446461	0.15229	0.0583681	0.029117	0.0209996		118.4	0.692699	0.198338	0.0675345	0.0397984	0.0375945	0.0212029	0.0240444		118.4	0.801337	0.710703	0.2878	0.101886	0.0323386	0.0204604	0.0132409		118.4	0.42138	0.23247	0.0639561	0.050652
118.6	0.666614	0.382316	0.0519086	0.144811	0.0361267	0.0432192	0.0377241		118.6	1.04374	0.449953	0.0881624	0.0650174	0.0712729	0.0574112	0.0362207		118.6	1.36313	1.06588	0.446064	0.151867	0.0580697	0.0280384	0.020696		118.6	0.693134	0.198437	0.0677281	0.0392935	0.0377367	0.021281	0.0236155		118.6	0.801546	0.710525	0.28678	0.101673	0.0318317	0.020017	0.0129909		118.6	0.421079	0.232147	0.0633344	0.0499808
118.8	0.666754	0.38261	0.0526246	0.145045	0.0363553	0.0430683	0.0374676		118.8	1.04405	0.449892	0.0885497	0.0654204	0.0714184	0.057848	0.0367318		118.8	1.36246	1.06644	0.445806	0.151704	0.058012	0.0275901	0.0203239		118.8	0.693051	0.198246	0.0675213	0.0395717	0.0378229	0.0214412	0.0232178		118.8	0.80142	0.710319	0.286965	0.101624	0.0316156	0.0201314	0.0132867		118.8	0.420854	0.232457	0.0632535	0.0502403
119	0.66651	0.382595	0.0532363	0.145035	0.0357877	0.0425387	0.0376625		119	1.04393	0.449562	0.0881235	0.0655903	0.0715017	0.0576662	0.0366586		119	1.36299	1.06693	0.445893	0.151747	0.057878	0.0277488	0.0198405		119	0.692888	0.197668	0.0673444	0.0395461	0.0371467	0.0213295	0.0226059		119	0.801889	0.710844	0.28724	0.101973	0.0320813	0.0202956	0.0135613		119	0.420917	0.232179	0.062992	0.0497826
119.2	0.666164	0.382457	0.05334	0.14485	0.0352527	0.0422718	0.0377292		119.2	1.04442	0.449681	0.0881219	0.0660806	0.0720369	0.0579187	0.0371209		119.2	1.36322	1.06724	0.445976	0.152194	0.0578991	0.027307	0.0194673		119.2	0.6931	0.197698	0.0672461	0.0400057	0.0370594	0.0216675	0.0221511		119.2	0.801797	0.711149	0.287491	0.102	0.0321709	0.0209412	0.0136112		119.2	0.421114	0.232612	0.0630636	0.0499828
119.4	0.666543	0.382878	0.0532414	0.145201	0.0353859	0.0427583	0.0375626		119.4	1.04509	0.450003	0.0880159	0.0659783	0.0722756	0.0580011	0.0372405		119.4	1.36301	1.06715	0.445617	0.151898	0.0577691	0.0268243	0.0186785		119.4	0.693566	0.197632	0.0671829	0.0399151	0.0365942	0.0218227	0.0219853		119.4	0.802122	0.71088	0.287583	0.10212	0.0327389	0.021427	0.0134357		119.4	0.420916	0.232415	0.0631207	0.0497784
119.6	0.666368	0.382754	0.0528499	0.145531	0.0353387	0.0429837	0.0371221		119.6	1.04571	0.450859	0.0884553	0.0666945	0.072866	0.0583626	0.0373557		119.6	1.36221	1.06685	0.44553	0.151493	0.0573991	0.026271	0.0178378		119.6	0.693557	0.197986	0.0672409	0.0401486	0.0363535	0.022011	0.0222854		119.6	0.802386	0.711314	0.287945	0.101825	0.0324407	0.0219903	0.0132239		119.6	0.421023	0.23304	0.063565	0.0503247
119.8	0.666166	0.383362	0.0527023	0.145594	0.0354634	0.0429379	0.0369217		119.8	1.04613	0.450996	0.0884529	0.0672581	0.0729911	0.058337	0.0377832		119.8	1.36267	1.06808	0.445976	0.151629	0.0578535	0.0263501	0.0182297		119.8	0.694192	0.198319	0.0673589	0.0404894	0.0369246	0.0224342	0.0218157		119.8	0.80325	0.711583	0.28875	0.102729	0.0327477	0.0222872	0.0133726		119.8	0.421039	0.23288	0.0630296	0.0503897
120	0.666237	0.383307	0.0527582	0.145847	0.0356736	0.0426442	0.0366747		120	1.046	0.45085	0.0876955	0.0670444	0.0727702	0.0577475	0.0368737		120	1.36307	1.06911	0.446695	0.151975	0.0580853	0.0268742	0.0184366		120	0.694505	0.198962	0.0673967	0.0408888	0.0373906	0.0223529	0.021831		120	0.803866	0.711663	0.28924	0.103237	0.0329331	0.0226734	0.0132723		120	0.421366	0.233001	0.0628962	0.0504874
120.2	0.66673	0.383732	0.053036	0.146107	0.036092	0.0426397	0.036809		120.2	1.04686	0.451355	0.0877052	0.0673053	0.0729467	0.0579735	0.0369958		120.2	1.36347	1.06964	0.446599	0.152016	0.0576492	0.0275063	0.0185444		120.2	0.69503	0.199627	0.0676797	0.0412083	0.0380207	0.0225032	0.0224804		120.2	0.803791	0.711439	0.289353	0.103604	0.0326071	0.022413	0.0129916		120.2	0.421884	0.23335	0.0629225	0.0509951
120.4	0.666769	0.384105	0.0525833	0.145572	0.0356797	0.0423529	0.0365908		120.4	1.04748	0.451437	0.0877283	0.0679662	0.0730033	0.0576993	0.0370032		120.4	1.36393	1.07043	0.446986	0.152825	0.0578768	0.0279892	0.0193962		120.4	0.695296	0.19976	0.0675764	0.0408236	0.0381329	0.0222513	0.0221574		120.4	0.803859	0.711392	0.289394	0.103893	0.0325762	0.0222873	0.0126402		120.4	0.422178	0.233757	0.0632673	0.0513708
120.6	0.666848	0.384296	0.0527551	0.145417	0.0354498	0.0425121	0.036325		120.6	1.04718	0.451421	0.0868296	0.0676488	0.0724227	0.0574772	0.0367161		120.6	1.36396	1.07127	0.447099	0.153383	0.0581359	0.0285038	0.0201664		120.6	0.695493	0.199717	0.0673277	0.0408381	0.0381853	0.0216969	0.0220831		120.6	0.804187	0.711354	0.289456	0.104412	0.0331691	0.0222519	0.0126935		120.6	0.422412	0.233763	0.063629	0.0518491
120.8	0.666732	0.384589	0.0521354	0.145043	0.0354288	0.0420879	0.0360336		120.8	1.04724	0.451164	0.0865049	0.0672115	0.0715829	0.0568682	0.0362076		120.8	1.36423	1.0711	0.447599	0.153403	0.0586401	0.028732	0.0203083		120.8	0.695992	0.199405	0.0671396	0.0404484	0.0386842	0.0214206	0.0221317		120.8	0.804798	0.712179	0.289719	0.104955	0.033627	0.0228756	0.0130469		120.8	0.422451	0.233584	0.0635175	0.0517875
121	0.666752	0.384639	0.0521576	0.145416	0.0357442	0.0420785	0.0356304		121	1.04794	0.451332	0.0865691	0.0673536	0.0716297	0.0572637	0.0361755		121	1.36421	1.07122	0.447085	0.153134	0.0584131	0.0288099	0.0204384		121	0.696444	0.199351	0.0670011	0.0399859	0.0386288	0.0209579	0.0222772		121	0.804766	0.711944	0.289742	0.104903	0.0335562	0.0227158	0.0131012		121	0.422681	0.233309	0.063501	0.0514334
121.2	0.666834	0.385148	0.0520202	0.145495	0.0364337	0.0419219	0.0352465		121.2	1.04821	0.451432	0.0863544	0.0671032	0.0708955	0.0569856	0.0357919		121.2	1.36443	1.07155	0.447109	0.153334	0.0581734	0.0293651	0.0213143		121.2	0.696851	0.19947	0.0671557	0.0400716	0.0387586	0.0208411	0.0222932		121.2	0.80496	0.712253	0.28995	0.104592	0.0333443	0.0224459	0.0134043		121.2	0.422664	0.23335	0.0637885	0.0517822
121.4	0.666752	0.3852	0.0514613	0.145538	0.0359056	0.0415162	0.034761		121.4	1.04801	0.451134	0.0855283	0.0662661	0.0704473	0.0571453	0.0349841		121.4	1.36517	1.0719	0.447453	0.153546	0.0579892	0.0298071	0.0221367		121.4	0.697487	0.19997	0.0675805	0.0402815	0.0391519	0.021312	0.0228742		121.4	0.804613	0.711935	0.289981	0.103928	0.0331902	0.0216598	0.01349		121.4	0.422997	0.233717	0.0642845	0.0516848
121.6	0.667039	0.385337	0.0510825	0.146146	0.035848	0.0416792	0.0351012		121.6	1.04817	0.450905	0.0852319	0.0658639	0.0700587	0.0574357	0.0346292		121.6	1.36575	1.07228	0.447717	0.153853	0.0583755	0.0301333	0.022309		121.6	0.697865	0.200555	0.06753	0.0396407	0.0386776	0.0212291	0.0231319		121.6	0.804853	0.712177	0.290019	0.10387	0.033117	0.0213074	0.0133856		121.6	0.423086	0.233822	0.0645963	0.0517034
121.8	0.667402	0.385528	0.0510246	0.146349	0.0358736	0.0414656	0.0350972		121.8	1.04807	0.451073	0.0851869	0.0658286	0.069937	0.0574328	0.0346256		121.8	1.36577	1.07258	0.44816	0.154105	0.0585105	0.0301316	0.0225778		121.8	0.697984	0.20096	0.0675206	0.0396283	0.0385037	0.0208749	0.0233078		121.8	0.804854	0.712186	0.289793	0.103619	0.032773	0.0205002	0.0134591		121.8	0.423313	0.23439	0.0648906	0.0515782
122	0.66754	0.385351	0.0507001	0.145985	0.0353108	0.0411943	0.0346121		122	1.04858	0.451362	0.085657	0.0661067	0.0703345	0.0577384	0.0348454		122	1.36608	1.07279	0.448768	0.154347	0.0585805	0.0303092	0.0223435		122	0.698489	0.201459	0.067864	0.0400303	0.0388898	0.0215361	0.0236455		122	0.80463	0.712895	0.289926	0.103067	0.0325251	0.020054	0.0131307		122	0.423798	0.234609	0.0649719	0.0513061
122.2	0.66799	0.385297	0.0505875	0.14635	0.0355425	0.0411793	0.0345627		122.2	1.04856	0.452088	0.0853412	0.0659205	0.0701464	0.0575393	0.0346713		122.2	1.36632	1.07315	0.449743	0.154645	0.0584233	0.0302347	0.0226554		122.2	0.698399	0.201615	0.0679185	0.0400548	0.0389445	0.0217574	0.0239798		122.2	0.804627	0.713065	0.289521	0.102523	0.0324515	0.0198998	0.0132891		122.2	0.423922	0.234793	0.0654837	0.0517101
122.4	0.668493	0.385537	0.0504469	0.146397	0.0355546	0.0419069	0.0347289		122.4	1.04821	0.452005	0.0847886	0.0655874	0.0702043	0.0573442	0.0345099		122.4	1.36601	1.07298	0.449393	0.154801	0.0579522	0.029703	0.0222443		122.4	0.698589	0.201739	0.0677517	0.0403241	0.0390124	0.0216833	0.0239849		122.4	0.804991	0.713509	0.289515	0.102667	0.0326846	0.0199281	0.0134289		122.4	0.423757	0.234626	0.0654099	0.0512501
122.6	0.668602	0.385535	0.0507698	0.146629	0.0353779	0.0414047	0.0354008		122.6	1.04858	0.451908	0.0855281	0.0657158	0.0705667	0.0574215	0.0352371		122.6	1.36608	1.07315	0.449452	0.155127	0.0576319	0.0295679	0.0216811		122.6	0.699052	0.202143	0.0678855	0.0404774	0.0387855	0.0212671	0.0241486		122.6	0.80509	0.713454	0.289225	0.102733	0.0326125	0.019577	0.0130476		122.6	0.423436	0.234856	0.0653326	0.0511841
122.8	0.668818	0.385658	0.0509657	0.14687	0.0352088	0.042209	0.0356412		122.8	1.0483	0.45153	0.0855772	0.065529	0.0705492	0.0569505	0.0347542		122.8	1.3665	1.07387	0.450131	0.155506	0.0582705	0.030048	0.0218298		122.8	0.69835	0.201738	0.0672623	0.0406639	0.0382791	0.0211056	0.0239785		122.8	0.804876	0.713458	0.289565	0.10248	0.0324336	0.0193895	0.0130811		122.8	0.423563	0.234764	0.0649701	0.0514086
123	0.669509	0.385686	0.051093	0.146985	0.0348512	0.0425279	0.0361662		123	1.04848	0.451958	0.0856064	0.0655704	0.0707622	0.0568688	0.0348111		123	1.36783	1.07458	0.451301	0.156258	0.058948	0.0305416	0.0218769		123	0.698493	0.201778	0.0677575	0.0409513	0.0381954	0.0214352	0.0243123		123	0.80548	0.713573	0.289979	0.102859	0.0329399	0.0197827	0.0130318		123	0.42341	0.234656	0.0647424	0.0509373
123.2	0.669797	0.385903	0.0508234	0.146867	0.0350315	0.0430943	0.0366248		123.2	1.0486	0.452324	0.0854647	0.065242	0.0708038	0.056965	0.0347644		123.2	1.36772	1.07438	0.451618	0.156272	0.0593697	0.0302317	0.0217406		123.2	0.698929	0.202197	0.0678362	0.0414947	0.0383134	0.0219722	0.0248329		123.2	0.80552	0.71374	0.290388	0.102899	0.0330984	0.0204561	0.0128881		123.2	0.423138	0.234376	0.0646332	0.0512332
123.4	0.670298	0.386134	0.0511909	0.146883	0.0355794	0.0434737	0.0369163		123.4	1.04877	0.452456	0.0851603	0.0647319	0.0706551	0.0567581	0.0344981		123.4	1.36778	1.07457	0.45186	0.156465	0.0594441	0.0300652	0.0212289		123.4	0.699433	0.202693	0.0682129	0.0416693	0.0383319	0.0218705	0.0248637		123.4	0.805615	0.714083	0.291122	0.10335	0.0335417	0.0209955	0.0131796		123.4	0.422755	0.233769	0.0642802	0.0510462
123.6	0.67061	0.386269	0.0519757	0.147404	0.0359591	0.0435571	0.0371206		123.6	1.04899	0.45269	0.0852318	0.0651775	0.0708798	0.0569121	0.0344277		123.6	1.36801	1.07509	0.452804	0.156337	0.0595985	0.0305693	0.0216065		123.6	0.699742	0.203255	0.0684839	0.0421907	0.0383292	0.0222155	0.0251903		123.6	0.805524	0.714252	0.29158	0.103444	0.0333651	0.0211866	0.0134173		123.6	0.42261	0.233928	0.0638922	0.051196
123.8	0.670667	0.3865	0.0524815	0.147331	0.035745	0.0435908	0.0370133		123.8	1.04928	0.453134	0.0851212	0.0654536	0.0705204	0.0565284	0.034437		123.8	1.36949	1.0768	0.454145	0.157177	0.0604887	0.0315448	0.0227543		123.8	0.700009	0.203282	0.0680901	0.0419318	0.0381605	0.0217182	0.0247962		123.8	0.806051	0.714674	0.292162	0.104595	0.0334132	0.0213458	0.0136409		123.8	0.422694	0.233465	0.0635036	0.050996
124	0.670795	0.386693	0.0527104	0.147356	0.0363328	0.0441601	0.0372744		124	1.0492	0.453711	0.0848838	0.0654636	0.0705566	0.0564159	0.0341424		124	1.37029	1.07717	0.45491	0.157522	0.0606451	0.0322383	0.0228325		124	0.700047	0.20321	0.0678743	0.0415179	0.0376421	0.0208137	0.0242285		124	0.806174	0.714881	0.292478	0.104778	0.0334274	0.0217106	0.0136192		124	0.422931	0.233459	0.0629449	0.0510995
124.2	0.67069	0.387269	0.0530959	0.147374	0.0364094	0.0441418	0.0374888		124.2	1.04972	0.454471	0.0852283	0.0657618	0.0703723	0.0567819	0.0346886		124.2	1.3707	1.0776	0.454863	0.157732	0.0608318	0.0323347	0.0233895		124.2	0.69978	0.202456	0.0677454	0.0410168	0.0371368	0.0205796	0.0239278		124.2	0.806391	0.715001	0.293198	0.105475	0.0338153	0.0217173	0.0140221		124.2	0.422485	0.232698	0.0625409	0.050956
124.4	0.670266	0.387085	0.0531022	0.147014	0.0362287	0.0440709	0.0368916		124.4	1.04972	0.454525	0.0849894	0.0655175	0.0702162	0.0566947	0.0345247		124.4	1.37073	1.07786	0.455153	0.158137	0.0613407	0.0321845	0.0233891		124.4	0.699915	0.202047	0.0672084	0.0406049	0.0366636	0.020152	0.0235758		124.4	0.806339	0.715254	0.293439	0.105583	0.0341873	0.0216892	0.0142		124.4	0.422853	0.233102	0.0628518	0.0511897
124.6	0.670015	0.38726	0.0532645	0.147015	0.0364218	0.0440218	0.0364778		124.6	1.04963	0.454649	0.0849768	0.0654022	0.0696087	0.0567878	0.0343261		124.6	1.37062	1.07817	0.454841	0.15793	0.0611498	0.0321737	0.0229188		124.6	0.699892	0.201342	0.0668246	0.040142	0.0364223	0.0196849	0.0229921		124.6	0.806571	0.715576	0.293256	0.105844	0.034674	0.0221819	0.0141776		124.6	0.422476	0.232425	0.0624454	0.0507389
124.8	0.66986	0.387637	0.0532267	0.147292	0.036623	0.0434529	0.0367059		124.8	1.04987	0.454449	0.0852602	0.0651305	0.0690943	0.0565187	0.033822		124.8	1.37093	1.07768	0.454189	0.157403	0.0609577	0.0319345	0.0226264		124.8	0.699686	0.201073	0.0664628	0.0398595	0.0364635	0.0196966	0.0223389		124.8	0.80664	0.715695	0.29346	0.105962	0.0347944	0.0227886	0.0142027		124.8	0.422535	0.232903	0.0626665	0.0503933
125	0.670186	0.387606	0.0531967	0.147527	0.0370202	0.0433937	0.0369847		125	1.05078	0.455049	0.0855921	0.0654675	0.0696104	0.0573261	0.033858		125	1.37072	1.07745	0.453954	0.157102	0.0605033	0.0317567	0.0225587		125	0.699593	0.200938	0.0661614	0.039639	0.035911	0.0196926	0.0221121		125	0.806308	0.715864	0.293458	0.105494	0.0344837	0.022716	0.0140918		125	0.422303	0.232434	0.0626008	0.0497675
125.2	0.670569	0.388195	0.0533993	0.148324	0.0376958	0.0437632	0.036964		125.2	1.05108	0.455534	0.0859474	0.0655128	0.069416	0.0574027	0.0340318		125.2	1.37147	1.07838	0.454321	0.157598	0.0609162	0.0320888	0.0228907		125.2	0.699689	0.200929	0.0658877	0.0393323	0.0360084	0.0198169	0.0216817		125.2	0.806246	0.716365	0.293726	0.105067	0.0341692	0.022749	0.0138304		125.2	0.422357	0.232323	0.0629362	0.0496528
125.4	0.67038	0.388287	0.0528921	0.148237	0.0369675	0.0435455	0.0363389		125.4	1.0509	0.455426	0.0855957	0.0647096	0.0693816	0.0571506	0.0334895		125.4	1.37216	1.07899	0.454629	0.157936	0.061066	0.0321734	0.0227171		125.4	0.700261	0.201198	0.066025	0.0389413	0.0362497	0.0199647	0.0221313		125.4	0.80597	0.716367	0.293179	0.104613	0.0340313	0.0223617	0.0133657		125.4	0.422759	0.232651	0.0631885	0.0490306
125.6	0.670421	0.388613	0.0530093	0.148838	0.0372044	0.0438301	0.0364293		125.6	1.0516	0.455687	0.0860072	0.0649549	0.0698892	0.057228	0.0339199		125.6	1.37223	1.0791	0.454706	0.157669	0.0611112	0.0320257	0.0220851		125.6	0.700189	0.201168	0.0657026	0.0383756	0.036287	0.0198434	0.0219666		125.6	0.805835	0.716462	0.292842	0.104248	0.0336022	0.0219603	0.0129974		125.6	0.422712	0.232886	0.063127	0.0486756
125.8	0.670403	0.388466	0.0522831	0.148829	0.0372461	0.0436377	0.0355717		125.8	1.05212	0.456235	0.0863707	0.0655094	0.0704833	0.0576123	0.0335261		125.8	1.37221	1.07904	0.454849	0.157817	0.061221	0.0320745	0.0219915		125.8	0.700652	0.20154	0.0661535	0.0389378	0.0370203	0.0202999	0.0222389		125.8	0.806063	0.716468	0.292555	0.10404	0.0337291	0.0220379	0.0130026		125.8	0.423557	0.233697	0.0637415	0.0487604
126	0.670197	0.38826	0.0521057	0.148976	0.0367181	0.0434431	0.0353306		126	1.05276	0.456522	0.086829	0.0661838	0.0709769	0.0575792	0.0336847		126	1.37216	1.07934	0.455117	0.157758	0.0608832	0.0318094	0.0214652		126	0.70135	0.201833	0.0663226	0.040171	0.0377619	0.0209869	0.0229266		126	0.805897	0.716679	0.292517	0.103407	0.0334772	0.0222206	0.0126132		126	0.423915	0.234212	0.0643716	0.049155
126.2	0.67107	0.388838	0.052463	0.150204	0.0372947	0.0436218	0.035927		126.2	1.05338	0.457362	0.0868715	0.0665282	0.0713356	0.0577349	0.0337186		126.2	1.372	1.07966	0.455433	0.158158	0.0609172	0.0317397	0.0216719		126.2	0.701399	0.202127	0.0663628	0.0403361	0.0375835	0.0206784	0.0229061		126.2	0.806234	0.716757	0.292385	0.103516	0.0337807	0.0224285	0.0125818		126.2	0.424096	0.234618	0.0649702	0.0496266
126.4	0.671789	0.388879	0.0522569	0.150665	0.0371048	0.0438989	0.0363363		126.4	1.05399	0.457456	0.08723	0.066689	0.0719405	0.0576373	0.0339618		126.4	1.37184	1.07954	0.455429	0.157966	0.0607737	0.0318237	0.021345		126.4	0.70179	0.201984	0.0664695	0.0402873	0.0377687	0.0203207	0.022822		126.4	0.806689	0.717125	0.292442	0.103916	0.0342138	0.0228022	0.0126696		126.4	0.423526	0.234544	0.0644617	0.0493997
126.6	0.672252	0.388984	0.0525375	0.151416	0.0375102	0.0440857	0.0368955		126.6	1.05478	0.457932	0.087834	0.0670102	0.072482	0.057809	0.0339033		126.6	1.37204	1.07932	0.45603	0.157848	0.060926	0.0320245	0.0212725		126.6	0.70236	0.202334	0.0669478	0.0406176	0.0383302	0.0203276	0.022837		126.6	0.807011	0.716888	0.292315	0.103801	0.0336027	0.0225338	0.0122325		126.6	0.423527	0.234794	0.064372	0.0497295
126.8	0.672599	0.389287	0.052068	0.151263	0.0372846	0.0446319	0.0367911		126.8	1.05527	0.458648	0.0879533	0.0669218	0.0729349	0.0582186	0.0340786		126.8	1.37204	1.07907	0.456462	0.157686	0.0609619	0.0318314	0.0212568		126.8	0.702424	0.202517	0.0667509	0.0406566	0.038709	0.020638	0.0224563		126.8	0.807535	0.71724	0.292486	0.103582	0.0336424	0.0227819	0.0123049		126.8	0.423785	0.234815	0.0645574	0.0504148
127	0.672782	0.389247	0.0518502	0.150669	0.0370113	0.0443569	0.0367165		127	1.05605	0.459148	0.0881517	0.0671326	0.0730712	0.059112	0.0344593		127	1.37184	1.07888	0.456139	0.157967	0.0610962	0.0315557	0.0207624		127	0.703133	0.202587	0.0672078	0.0402679	0.0390067	0.020629	0.0229353		127	0.80752	0.717019	0.292721	0.103724	0.0335612	0.022898	0.0121802		127	0.423842	0.235043	0.0647715	0.0507302
127.2	0.672852	0.389272	0.0520037	0.150797	0.0371676	0.0442372	0.0369984		127.2	1.05721	0.459634	0.0881509	0.067329	0.0733921	0.0595748	0.0349405		127.2	1.3715	1.07884	0.45599	0.15762	0.0611646	0.030962	0.0206638		127.2	0.703914	0.202781	0.0672092	0.0402627	0.0388036	0.0205306	0.0230664		127.2	0.807475	0.717368	0.292891	0.104235	0.033515	0.0228946	0.012622		127.2	0.42302	0.234621	0.0642029	0.0506994
127.4	0.673142	0.389493	0.052039	0.151239	0.0370223	0.0441334	0.0372299		127.4	1.05806	0.460302	0.0883154	0.0676502	0.0736823	0.0598447	0.0351218		127.4	1.37131	1.079	0.45609	0.157628	0.0603238	0.0301776	0.0205662		127.4	0.704501	0.202958	0.0675041	0.0403354	0.0386839	0.0204268	0.0234145		127.4	0.80776	0.717649	0.293526	0.10489	0.0336647	0.0232731	0.0134626		127.4	0.422728	0.234366	0.063927	0.0506976
127.6	0.673022	0.389281	0.0523653	0.151534	0.0365309	0.0437874	0.0366835		127.6	1.05829	0.460717	0.0884307	0.0678246	0.0741954	0.060198	0.0349861		127.6	1.3713	1.07925	0.456164	0.157255	0.0600993	0.029994	0.0208216		127.6	0.704453	0.202964	0.0673711	0.0404603	0.0381209	0.0206365	0.0233401		127.6	0.807951	0.717738	0.293272	0.104927	0.033101	0.023264	0.0140666		127.6	0.422856	0.234559	0.063558	0.0509714
127.8	0.672786	0.389386	0.0522188	0.151418	0.0364956	0.0439416	0.0365172		127.8	1.05914	0.461542	0.0886238	0.0680845	0.0744574	0.0604422	0.035257		127.8	1.37141	1.07923	0.456182	0.157332	0.0599803	0.0301518	0.020782		127.8	0.704496	0.202798	0.0673172	0.0403432	0.0376718	0.0202562	0.0230904		127.8	0.808406	0.718245	0.294058	0.105571	0.033372	0.0233933	0.0142605		127.8	0.422733	0.234753	0.0631151	0.0508699
128	0.672647	0.389933	0.0522323	0.151414	0.0369079	0.0438579	0.0366967		128	1.05923	0.462015	0.0886329	0.0681635	0.0747646	0.0608859	0.0357891		128	1.37154	1.07904	0.455702	0.156993	0.059341	0.0293758	0.0203442		128	0.704144	0.20186	0.0669138	0.0401044	0.0368962	0.0194949	0.0218538		128	0.808699	0.718267	0.294542	0.105874	0.0337245	0.0232831	0.0146675		128	0.422561	0.234637	0.0630209	0.0509129
128.2	0.673024	0.390089	0.0525856	0.151221	0.0369553	0.0433952	0.0366746		128.2	1.05902	0.46196	0.0886413	0.0677058	0.0745293	0.0605505	0.0355093		128.2	1.37144	1.07954	0.455725	0.157226	0.0593762	0.0289251	0.0211495		128.2	0.704188	0.2015	0.0669763	0.0399426	0.0365323	0.0194376	0.0216346		128.2	0.808684	0.718312	0.294673	0.106072	0.0338839	0.0229981	0.0146815		128.2	0.42241	0.234593	0.0633917	0.0507118
128.4	0.673077	0.39009	0.0525318	0.150792	0.0368096	0.0432577	0.0365823		128.4	1.05884	0.461293	0.0881339	0.0673732	0.0742079	0.060178	0.0349901		128.4	1.37194	1.08023	0.456082	0.157793	0.0594764	0.0288383	0.0210518		128.4	0.704738	0.201344	0.0672212	0.0399464	0.0363843	0.0194691	0.0217314		128.4	0.808425	0.71833	0.294205	0.105606	0.0338751	0.0227814	0.014961		128.4	0.422621	0.235128	0.0635338	0.0509592
128.6	0.67311	0.390437	0.0522861	0.150618	0.0367974	0.0429397	0.0366748		128.6	1.05863	0.461193	0.0880059	0.0675782	0.0740193	0.0599529	0.0347381		128.6	1.37222	1.08032	0.455693	0.157584	0.0590356	0.0286851	0.0212598		128.6	0.704677	0.201602	0.067354	0.039862	0.0358631	0.0197591	0.0215379		128.6	0.808497	0.718561	0.294375	0.105578	0.034041	0.0225292	0.01464		128.6	0.422667	0.235195	0.0631846	0.0507471
128.8	0.673331	0.39055	0.0522433	0.150304	0.0367853	0.0427493	0.0368708		128.8	1.05787	0.460791	0.0875751	0.0667563	0.0731498	0.0590996	0.0343224		128.8	1.37266	1.08056	0.455859	0.157852	0.0588968	0.0284835	0.0213971		128.8	0.704293	0.201635	0.066838	0.0394656	0.0353262	0.0196606	0.0213403		128.8	0.808297	0.718262	0.29426	0.105538	0.0339653	0.02237	0.0146148		128.8	0.422875	0.235391	0.063261	0.0506024
129	0.673899	0.390962	0.052093	0.150459	0.0372863	0.0429981	0.0369623		129	1.05773	0.461091	0.0872193	0.0664109	0.0731537	0.0587673	0.0347751		129	1.37298	1.08145	0.456714	0.157833	0.0585761	0.0284463	0.0215155		129	0.704902	0.201785	0.066871	0.0394516	0.0350032	0.0200495	0.0217114		129	0.80831	0.718618	0.294092	0.105418	0.0340427	0.0217024	0.0144179		129	0.422871	0.23482	0.0629099	0.0502079
129.2	0.674503	0.391622	0.0525773	0.150766	0.0377516	0.0437504	0.0366232		129.2	1.05735	0.461255	0.0871818	0.0663243	0.0729362	0.0583928	0.0349121		129.2	1.37402	1.08324	0.45721	0.158678	0.0590578	0.0288672	0.021937		129.2	0.705638	0.202027	0.0668739	0.0398673	0.0349282	0.0205151	0.0221455		129.2	0.808291	0.718709	0.294059	0.105723	0.0340275	0.0213227	0.0143962		129.2	0.423219	0.235074	0.0632611	0.050046
129.4	0.674449	0.391684	0.0526404	0.150295	0.03745	0.0436051	0.0361625		129.4	1.05758	0.461571	0.086821	0.0658158	0.0728394	0.0581166	0.0349555		129.4	1.37489	1.08383	0.457468	0.1592	0.0591673	0.0294919	0.0219416		129.4	0.706432	0.202429	0.0671476	0.040134	0.0349752	0.0205108	0.0225092		129.4	0.807963	0.718763	0.293652	0.105656	0.0342369	0.0209509	0.0144755		129.4	0.423553	0.235264	0.0631813	0.0494311
129.6	0.674645	0.391921	0.0527906	0.150199	0.0376812	0.0436617	0.0362656		129.6	1.05805	0.461836	0.0872901	0.0665474	0.0728031	0.0582683	0.0353071		129.6	1.37579	1.08488	0.45827	0.159361	0.0595202	0.0301668	0.0222716		129.6	0.706874	0.202991	0.067428	0.0413264	0.0351552	0.0209975	0.0231081		129.6	0.807951	0.719003	0.294078	0.10626	0.0344316	0.0208142	0.0147368		129.6	0.424177	0.235206	0.0629491	0.049442
129.8	0.674456	0.391742	0.0527359	0.149475	0.0370197	0.0431793	0.0356704		129.8	1.05802	0.461457	0.0869039	0.0660628	0.072277	0.058108	0.0346029		129.8	1.37606	1.08554	0.458409	0.159588	0.0597831	0.0304196	0.0225316		129.8	0.707807	0.203272	0.0680388	0.0420155	0.0355237	0.0213896	0.0236468		129.8	0.807921	0.719408	0.294283	0.10641	0.0345696	0.0214034	0.0148439		129.8	0.425031	0.235594	0.063393	0.0496079
130	0.674677	0.392209	0.0533808	0.14939	0.0368868	0.042985	0.0359176		130	1.05792	0.461683	0.0867706	0.0662743	0.0718467	0.0579213	0.0347395		130	1.37643	1.08574	0.458314	0.159549	0.0594083	0.0301554	0.0218588		130	0.708136	0.202988	0.0679114	0.0425998	0.0354066	0.022005	0.024152		130	0.807763	0.719655	0.294245	0.106331	0.0344485	0.0212329	0.0143601		130	0.425437	0.235776	0.0637194	0.0494244
130.2	0.675351	0.392563	0.0534993	0.14945	0.0370577	0.0428514	0.0362437		130.2	1.05813	0.462043	0.0865964	0.066328	0.0719147	0.0581782	0.0346014		130.2	1.37688	1.08575	0.458489	0.159209	0.0598622	0.0304177	0.0216805		130.2	0.708378	0.203396	0.0684331	0.0426741	0.0354647	0.0224678	0.0239636		130.2	0.807634	0.719818	0.294298	0.106147	0.0345522	0.0211769	0.0140226		130.2	0.42545	0.235506	0.0634858	0.0489668
130.4	0.675126	0.392757	0.0536055	0.149215	0.0371628	0.043093	0.0363407		130.4	1.05878	0.462412	0.0867933	0.0666848	0.0722443	0.0583828	0.0351349		130.4	1.37769	1.08587	0.459023	0.158847	0.0604064	0.0306902	0.0216956		130.4	0.708572	0.203183	0.0684282	0.0428478	0.0355705	0.0227313	0.0239272		130.4	0.807509	0.719718	0.294045	0.105863	0.0338506	0.0210111	0.0135811		130.4	0.42556	0.235147	0.0631673	0.0491601
130.6	0.674921	0.392888	0.0539295	0.148989	0.0370043	0.0432675	0.0364212		130.6	1.05903	0.462641	0.0869643	0.0665527	0.0723172	0.0585151	0.0353648		130.6	1.37783	1.08595	0.45894	0.158549	0.0604388	0.0305601	0.0213987		130.6	0.709339	0.203716	0.0687846	0.0434643	0.036048	0.0231379	0.0242143		130.6	0.807769	0.719595	0.294395	0.105487	0.0333409	0.0206019	0.0127888		130.6	0.425533	0.234753	0.0634514	0.049337
130.8	0.674847	0.39312	0.0536753	0.148471	0.0363743	0.0431799	0.0359452		130.8	1.05989	0.463028	0.087338	0.0665803	0.0727554	0.0591254	0.0360398		130.8	1.37833	1.08658	0.459049	0.158718	0.0608218	0.0303363	0.0209923		130.8	0.70964	0.203996	0.0689042	0.0435146	0.0364936	0.0233867	0.0243899		130.8	0.807875	0.720034	0.294739	0.105635	0.0332485	0.0211498	0.0124662		130.8	0.425634	0.23436	0.0634456	0.0493214
131	0.674396	0.39298	0.0537685	0.148466	0.0361178	0.0426973	0.0358201		131	1.06092	0.463446	0.0876555	0.0665589	0.0728235	0.0597095	0.0364111		131	1.37913	1.08723	0.459088	0.159016	0.0615521	0.0306755	0.0210653		131	0.710406	0.204289	0.0690638	0.0436695	0.036793	0.0238612	0.0252475		131	0.807947	0.720149	0.294911	0.105646	0.0328753	0.021174	0.0121808		131	0.425286	0.234242	0.0631169	0.0489001
131.2	0.674559	0.393054	0.0544132	0.149493	0.0363475	0.0432149	0.0361196		131.2	1.06227	0.464064	0.0880012	0.0669187	0.0734715	0.060069	0.036921		131.2	1.37932	1.08738	0.459433	0.15892	0.061569	0.0305749	0.0212215		131.2	0.710727	0.204259	0.0691535	0.0440791	0.0369489	0.0241403	0.0253571		131.2	0.808094	0.72016	0.295023	0.105832	0.0328697	0.021293	0.012367		131.2	0.424391	0.233759	0.0627648	0.0484887
131.4	0.674269	0.392894	0.0542599	0.14971	0.0356443	0.0430051	0.0358759		131.4	1.06285	0.464471	0.0881168	0.0665318	0.0739718	0.0600676	0.0362844		131.4	1.37881	1.08696	0.458971	0.158508	0.0609195	0.0300636	0.020342		131.4	0.710825	0.204264	0.0691174	0.0441646	0.0372912	0.0245819	0.0258816		131.4	0.808511	0.720509	0.295281	0.105514	0.032831	0.0219364	0.0127337		131.4	0.424294	0.23372	0.0627602	0.0487624
131.6	0.674487	0.392939	0.0549811	0.150353	0.0356758	0.0432475	0.0358046		131.6	1.06339	0.464501	0.0881204	0.0660539	0.0743419	0.0597399	0.0362067		131.6	1.37868	1.08738	0.459055	0.158701	0.0613055	0.0305008	0.020197		131.6	0.710571	0.20451	0.0689095	0.043814	0.0373605	0.0247971	0.0253478		131.6	0.808323	0.72033	0.294878	0.105236	0.0322561	0.0218507	0.0126069		131.6	0.424776	0.234114	0.0629584	0.0493052
131.8	0.674518	0.393147	0.0552863	0.15049	0.0361207	0.0433251	0.0366824		131.8	1.06411	0.464738	0.0882533	0.0661209	0.0745175	0.0595072	0.03624		131.8	1.37839	1.08715	0.458858	0.158735	0.0609395	0.0305181	0.0202304		131.8	0.710462	0.204312	0.0685548	0.0433176	0.0374406	0.0245542	0.0253513		131.8	0.80858	0.720236	0.295208	0.105322	0.0325009	0.0217659	0.0121628		131.8	0.424761	0.234291	0.063106	0.0493617
132	0.674915	0.393499	0.0556871	0.150773	0.0362277	0.0433526	0.0370967		132	1.06441	0.464952	0.0887463	0.066299	0.0748874	0.0594668	0.03653		132	1.37885	1.08768	0.459294	0.159328	0.0607842	0.0304068	0.0207022		132	0.71042	0.204051	0.0682515	0.0424127	0.0371993	0.0240995	0.0247035		132	0.808619	0.720065	0.295288	0.105592	0.0325998	0.021946	0.0121867		132	0.424676	0.234191	0.0635795	0.0497172
132.2	0.675365	0.393443	0.0557869	0.150888	0.0362568	0.043209	0.0375324		132.2	1.06446	0.464829	0.0886186	0.0661126	0.0750688	0.0593134	0.0361933		132.2	1.37876	1.08834	0.45993	0.159951	0.0609818	0.0305793	0.0216953		132.2	0.710514	0.204454	0.0685759	0.0419361	0.037322	0.0238076	0.0247335		132.2	0.809049	0.720112	0.295193	0.105283	0.0326946	0.02225	0.012118		132.2	0.424963	0.234637	0.0633748	0.0501394
132.4	0.674988	0.393499	0.0557906	0.151159	0.0364702	0.0431008	0.0372942		132.4	1.06488	0.464832	0.0882676	0.0663422	0.0750608	0.0594658	0.0361472		132.4	1.37877	1.08881	0.460348	0.160413	0.0607493	0.0306901	0.0215393		132.4	0.710529	0.204808	0.0684188	0.0413017	0.0370125	0.0236703	0.0247576		132.4	0.809383	0.720419	0.295536	0.105286	0.0331528	0.0228347	0.0126084		132.4	0.425011	0.234515	0.0626268	0.0505986
132.6	0.675045	0.393535	0.0553688	0.151391	0.0366578	0.0431013	0.0372402		132.6	1.06504	0.465641	0.088365	0.066314	0.0750193	0.05963	0.0358034		132.6	1.37849	1.0888	0.46084	0.16028	0.0603626	0.030707	0.0216274		132.6	0.71089	0.205867	0.0683788	0.0413589	0.037327	0.0243123	0.0252014		132.6	0.809548	0.720475	0.295795	0.105118	0.0332745	0.022767	0.0122273		132.6	0.424686	0.23464	0.0623646	0.0506146
132.8	0.675135	0.393764	0.0550727	0.151152	0.0367656	0.0430943	0.0372113		132.8	1.06414	0.465625	0.0881975	0.0653259	0.0740027	0.0591148	0.0358775		132.8	1.37832	1.08912	0.461405	0.160617	0.0603828	0.0306205	0.0212034		132.8	0.711207	0.206218	0.0684344	0.0410642	0.0375545	0.0240564	0.024895		132.8	0.809822	0.720504	0.295743	0.105139	0.0335654	0.0232545	0.0126472		132.8	0.424671	0.234636	0.0620568	0.0510507
133	0.675599	0.393878	0.0548449	0.151427	0.0373802	0.0430869	0.0373876		133	1.06392	0.465821	0.0882578	0.0652821	0.0738855	0.0589438	0.0362227		133	1.37865	1.0898	0.461694	0.160748	0.0599369	0.0307661	0.0213453		133	0.711897	0.206546	0.068237	0.0411947	0.037706	0.0237973	0.0248603		133	0.810401	0.720842	0.295954	0.105509	0.0343837	0.0234856	0.0126556		133	0.424614	0.23477	0.0617926	0.050777
133.2	0.675696	0.393971	0.0548063	0.151189	0.0376388	0.0429069	0.0375239		133.2	1.06375	0.466073	0.0883458	0.065556	0.0736065	0.0591897	0.0360811		133.2	1.3788	1.08989	0.461497	0.160914	0.0600297	0.0305869	0.0214349		133.2	0.711804	0.206417	0.0676289	0.0410268	0.0374264	0.0232449	0.0244403		133.2	0.810816	0.721619	0.296472	0.106216	0.0350293	0.024072	0.0134415		133.2	0.424956	0.235064	0.0613845	0.0507972
133.4	0.675541	0.393914	0.054609	0.151141	0.0372437	0.0424918	0.0373455		133.4	1.06355	0.465789	0.0878101	0.0651772	0.0725137	0.0589929	0.0357075		133.4	1.37917	1.08984	0.461523	0.160608	0.0598399	0.0306462	0.0216213		133.4	0.71226	0.207083	0.0676093	0.0410918	0.0380045	0.0230278	0.0240966		133.4	0.810736	0.721715	0.296058	0.106388	0.0352808	0.0241079	0.0137145		133.4	0.425235	0.23469	0.0609646	0.0506018
133.6	0.675755	0.394356	0.0540459	0.151197	0.0370774	0.042271	0.0373096		133.6	1.06315	0.465187	0.0876365	0.0655745	0.071732	0.0586874	0.0353376		133.6	1.3796	1.08971	0.461394	0.160206	0.05969	0.0306121	0.0215558		133.6	0.712704	0.206977	0.0677642	0.041163	0.0380093	0.0230157	0.023864		133.6	0.811177	0.722122	0.296467	0.106813	0.0353989	0.0242838	0.0141412		133.6	0.425232	0.234839	0.0609475	0.0507145
133.8	0.67608	0.394574	0.0538029	0.150888	0.0367674	0.0423222	0.03705		133.8	1.06289	0.464764	0.087008	0.065311	0.0711491	0.0584498	0.0344105		133.8	1.3797	1.08956	0.461251	0.160218	0.0600113	0.0307046	0.0217565		133.8	0.713023	0.206983	0.0678049	0.0410499	0.0384031	0.0233079	0.0236648		133.8	0.810583	0.721911	0.296152	0.106303	0.0350707	0.0242667	0.0140736		133.8	0.425039	0.235048	0.0611039	0.0504858
134	0.676217	0.394959	0.0532631	0.150673	0.0366239	0.0423048	0.0372273		134	1.06289	0.464969	0.086794	0.0660051	0.0711923	0.0582842	0.0340756		134	1.3799	1.08964	0.461364	0.160027	0.059955	0.0304929	0.0218034		134	0.713197	0.207066	0.0680286	0.0416547	0.0385578	0.0238972	0.0235243		134	0.810291	0.721722	0.295875	0.105689	0.0343933	0.0236641	0.0137811		134	0.424953	0.234758	0.0605774	0.0498462
134.2	0.675819	0.394627	0.0525091	0.149975	0.036012	0.0418312	0.036564		134.2	1.06312	0.46498	0.0867606	0.0658834	0.0713137	0.0582851	0.0342099		134.2	1.38024	1.09006	0.461616	0.15967	0.0607652	0.0309872	0.0219508		134.2	0.713378	0.207161	0.0684	0.0421211	0.0385469	0.0235641	0.0231418		134.2	0.809747	0.721416	0.295748	0.105013	0.0336237	0.0228573	0.0135124		134.2	0.424542	0.234124	0.0599526	0.0494601
134.4	0.67577	0.395116	0.0525526	0.150024	0.0360713	0.0422203	0.0363656		134.4	1.06323	0.464784	0.0863845	0.0658291	0.0711381	0.0574766	0.0341386		134.4	1.38056	1.09045	0.462081	0.15993	0.0616349	0.0311857	0.0225137		134.4	0.713817	0.207271	0.0688807	0.0427209	0.0387047	0.0233932	0.0232803		134.4	0.809757	0.721277	0.29578	0.105111	0.0333015	0.0225467	0.0136162		134.4	0.42424	0.233691	0.0595722	0.0493967
134.6	0.676163	0.394991	0.0524892	0.150005	0.0361739	0.0425254	0.036313		134.6	1.06349	0.464645	0.0865428	0.0656875	0.0713313	0.0572611	0.0337572		134.6	1.38081	1.09089	0.462479	0.159818	0.0617285	0.0312266	0.0222427		134.6	0.71471	0.207686	0.0696776	0.043801	0.0393844	0.0237269	0.0240625		134.6	0.810178	0.721435	0.296597	0.105421	0.0333313	0.0227489	0.0136328		134.6	0.423844	0.233298	0.0594657	0.0490707
134.8	0.676405	0.395379	0.0524361	0.150269	0.0362896	0.0432385	0.0358891		134.8	1.06417	0.46485	0.0865392	0.0658067	0.0718109	0.0574427	0.0336883		134.8	1.38181	1.09154	0.463186	0.160139	0.0624949	0.0318254	0.0224522		134.8	0.715298	0.207854	0.0701885	0.0443134	0.0400272	0.0240913	0.0243202		134.8	0.810348	0.721612	0.29685	0.10602	0.0327193	0.0226164	0.0139336		134.8	0.423627	0.23338	0.0597498	0.0488088
135	0.676543	0.395599	0.0525357	0.151032	0.0365791	0.043595	0.0358353		135	1.06468	0.464968	0.0861671	0.0654098	0.0716381	0.0574538	0.0337066		135	1.38207	1.09141	0.463527	0.15998	0.0624288	0.0322855	0.0226041		135	0.715707	0.207512	0.0702159	0.0441068	0.039875	0.0239492	0.0242561		135	0.81044	0.721521	0.296935	0.105728	0.0323948	0.0219518	0.0136431		135	0.423346	0.233688	0.0600614	0.0488961
135.2	0.676676	0.395157	0.0525443	0.151313	0.036388	0.044092	0.0355091		135.2	1.06505	0.465017	0.0861215	0.0653972	0.0723013	0.0572996	0.033409		135.2	1.38202	1.09133	0.463857	0.159921	0.062757	0.0322036	0.0222602		135.2	0.715572	0.206945	0.0700319	0.0438518	0.0398186	0.0234339	0.0241987		135.2	0.810118	0.721514	0.296663	0.105891	0.0320959	0.0216247	0.0137127		135.2	0.423273	0.23392	0.0601553	0.0485493
135.4	0.676985	0.395039	0.0527382	0.151697	0.0362548	0.0442376	0.0355648		135.4	1.06553	0.465871	0.0861238	0.064855	0.0729227	0.057393	0.0331419		135.4	1.3824	1.0919	0.464077	0.160016	0.0627399	0.0324796	0.022218		135.4	0.715314	0.206773	0.0698298	0.0431422	0.0394067	0.0232837	0.0240769		135.4	0.810446	0.721781	0.296555	0.106261	0.0319149	0.0215622	0.0133867		135.4	0.42363	0.234355	0.060294	0.0488674
135.6	0.677637	0.395348	0.0532725	0.152127	0.0368808	0.0450523	0.0361083		135.6	1.06603	0.466694	0.0865148	0.0648967	0.0730943	0.0574352	0.0336851		135.6	1.38265	1.09253	0.464403	0.160367	0.0627796	0.0328756	0.0227524		135.6	0.715297	0.206663	0.0700402	0.0429733	0.0390795	0.0231309	0.0238168		135.6	0.810517	0.721869	0.296849	0.106584	0.0316134	0.0210108	0.0130368		135.6	0.424225	0.234504	0.0605187	0.0490099
135.8	0.678136	0.395815	0.0536471	0.152277	0.0372592	0.0451472	0.0364285		135.8	1.06672	0.467301	0.0869046	0.0648011	0.0729673	0.0576139	0.0340719		135.8	1.38302	1.09271	0.464229	0.160731	0.0624793	0.0326337	0.0228341		135.8	0.715623	0.206569	0.0701729	0.0426657	0.0389601	0.0227791	0.0239795		135.8	0.810774	0.722199	0.297215	0.107288	0.0320915	0.0212714	0.0130478		135.8	0.423992	0.234328	0.0602216	0.0483871
136	0.678779	0.396235	0.053738	0.152752	0.0374061	0.0455731	0.0363018		136	1.06718	0.468079	0.0870783	0.0655355	0.0734121	0.0581008	0.034667		136	1.38341	1.09311	0.464469	0.161236	0.0626562	0.0328403	0.0231386		136	0.715795	0.206771	0.0704789	0.0421165	0.0385494	0.0216772	0.0237886		136	0.810717	0.722659	0.297155	0.107435	0.0318017	0.0211755	0.0131265		136	0.423873	0.234336	0.0603443	0.0486896
136.2	0.679088	0.396457	0.0539906	0.152889	0.0373207	0.045238	0.0363549		136.2	1.06723	0.468299	0.0866091	0.0652559	0.0734883	0.0578013	0.0344575		136.2	1.38296	1.09359	0.46432	0.161362	0.0623517	0.0323932	0.0228662		136.2	0.7158	0.207314	0.0707009	0.0421895	0.038494	0.0212513	0.0236993		136.2	0.811702	0.723648	0.297615	0.10794	0.0324399	0.0213812	0.0134969		136.2	0.424199	0.234522	0.0604007	0.0488023
136.4	0.678698	0.396302	0.0539917	0.152684	0.0375238	0.0450463	0.035976		136.4	1.06735	0.468639	0.0865837	0.0653171	0.0732574	0.0574375	0.0346443		136.4	1.38325	1.09405	0.464753	0.161838	0.0623024	0.0325496	0.0225158		136.4	0.715953	0.20797	0.0708199	0.0424585	0.0387219	0.0212798	0.0243038		136.4	0.81183	0.724341	0.297957	0.1081	0.0326365	0.0213722	0.0132236		136.4	0.42395	0.234581	0.0603228	0.0488151
136.6	0.678809	0.396496	0.0534845	0.152693	0.0372734	0.0448413	0.0357808		136.6	1.06755	0.469176	0.0869569	0.0651009	0.0730879	0.0575553	0.0347905		136.6	1.38383	1.09473	0.465296	0.161986	0.0624594	0.0324127	0.0225586		136.6	0.716709	0.208386	0.0710236	0.0425186	0.0394061	0.0214106	0.0244206		136.6	0.812408	0.724676	0.298301	0.108142	0.0328426	0.0211763	0.0135409		136.6	0.424285	0.235415	0.0610009	0.0491868
136.8	0.679068	0.396655	0.0536549	0.15235	0.03731	0.0442548	0.0358716		136.8	1.06721	0.469058	0.0867045	0.0644873	0.0728022	0.0572183	0.0346405		136.8	1.38379	1.09521	0.465291	0.16222	0.0622743	0.0319598	0.0219813		136.8	0.716554	0.208087	0.0706178	0.041996	0.0388484	0.0205074	0.0236935		136.8	0.812804	0.725441	0.298521	0.108444	0.0332176	0.0213636	0.0137479		136.8	0.424601	0.235266	0.0609985	0.0490677
137	0.67914	0.396592	0.0538549	0.152479	0.037145	0.0437739	0.0361025		137	1.06752	0.469184	0.0866899	0.065054	0.0725829	0.0572334	0.0349525		137	1.38419	1.09572	0.465282	0.162572	0.0619027	0.0319969	0.0219926		137	0.716442	0.207889	0.0695401	0.0416489	0.0387067	0.0199619	0.0235041		137	0.813026	0.725801	0.29821	0.108541	0.0335111	0.0210861	0.0133057		137	0.42439	0.235179	0.060879	0.0483037
137.2	0.679369	0.397151	0.0544674	0.153003	0.0371701	0.0432954	0.0365736		137.2	1.06831	0.469405	0.0868621	0.0656277	0.0727058	0.0579073	0.0352943		137.2	1.38473	1.0956	0.465323	0.162666	0.0619582	0.0317874	0.0220994		137.2	0.716755	0.207978	0.0690204	0.0415063	0.0386775	0.0201267	0.0231102		137.2	0.812824	0.726075	0.297897	0.108111	0.0336414	0.0209465	0.0136052		137.2	0.424728	0.235152	0.0608472	0.0484457
137.4	0.67982	0.397189	0.0542915	0.153114	0.0365857	0.0426356	0.036237		137.4	1.06898	0.469518	0.0869763	0.065641	0.0724052	0.0580631	0.0355226		137.4	1.38498	1.09552	0.465405	0.16254	0.061863	0.0316128	0.021797		137.4	0.7179	0.208536	0.0692162	0.0417534	0.0389376	0.0203591	0.0234989		137.4	0.812589	0.726083	0.297341	0.107569	0.0334055	0.0208807	0.013659		137.4	0.424649	0.235141	0.0609242	0.0483352
137.6	0.680585	0.397678	0.054605	0.153417	0.0365675	0.0426099	0.0366276		137.6	1.06926	0.469834	0.0874756	0.06617	0.0727053	0.057978	0.036023		137.6	1.38519	1.09507	0.465572	0.162836	0.0617692	0.0314454	0.0214525		137.6	0.718843	0.208889	0.0694078	0.0422687	0.039448	0.0211533	0.0243288		137.6	0.812735	0.726177	0.297524	0.107593	0.0336437	0.0211252	0.0136771		137.6	0.424726	0.235551	0.0614283	0.0485721
137.8	0.680906	0.397733	0.0545775	0.153279	0.0360052	0.0422969	0.0365345		137.8	1.06956	0.469779	0.0876326	0.0660026	0.0726185	0.0579196	0.0361008		137.8	1.38512	1.09542	0.466076	0.163009	0.0621117	0.0315644	0.0213808		137.8	0.719315	0.20981	0.0696282	0.0428688	0.0397253	0.0219554	0.0249018		137.8	0.811851	0.72575	0.297205	0.106749	0.0333112	0.0209614	0.0131036		137.8	0.425167	0.235345	0.061363	0.048776
138	0.680555	0.397581	0.0541105	0.152814	0.0352568	0.0413721	0.036471		138	1.06968	0.469445	0.0874612	0.0655559	0.0727656	0.057529	0.0357249		138	1.38492	1.09566	0.466176	0.162629	0.0621399	0.0311719	0.0210466		138	0.719837	0.209565	0.0694709	0.0430442	0.0396605	0.0222707	0.024898		138	0.811574	0.725681	0.2968	0.106202	0.0329207	0.0207723	0.0128175		138	0.425322	0.234833	0.0611756	0.0488931
138.2	0.680516	0.39771	0.0543552	0.152927	0.0350701	0.0410342	0.0356854		138.2	1.06994	0.469506	0.0872169	0.0653141	0.072709	0.0577288	0.035386		138.2	1.38478	1.09541	0.466347	0.162657	0.0623919	0.0310619	0.0205269		138.2	0.720238	0.209502	0.0694244	0.0436789	0.0397757	0.0225341	0.0252586		138.2	0.811361	0.725342	0.296622	0.10621	0.0331553	0.020711	0.0127744		138.2	0.425374	0.23401	0.0610347	0.0487408
138.4	0.680472	0.398123	0.0545009	0.152931	0.0350734	0.0413142	0.0355147		138.4	1.07029	0.469684	0.0872767	0.0656128	0.0731361	0.0578845	0.0355356		138.4	1.38449	1.09528	0.466801	0.162521	0.0627484	0.0310558	0.0204261		138.4	0.721106	0.21025	0.0704429	0.0441756	0.0403835	0.0232868	0.0259226		138.4	0.811579	0.725343	0.296633	0.106265	0.0333879	0.0212399	0.0129274		138.4	0.425567	0.2338	0.0612136	0.0487057
138.6	0.680388	0.398008	0.0545401	0.152947	0.0352547	0.0414167	0.0353934		138.6	1.07082	0.469689	0.0873206	0.065815	0.0733545	0.0580718	0.0354102		138.6	1.38499	1.0959	0.467685	0.162632	0.062856	0.0316353	0.0208011		138.6	0.721809	0.210501	0.070624	0.0448403	0.0406899	0.0237901	0.0262753		138.6	0.811362	0.725309	0.296715	0.106272	0.0330281	0.0211473	0.0126909		138.6	0.425966	0.234125	0.0619986	0.0490884
138.8	0.680196	0.398386	0.0539614	0.152817	0.0352892	0.0416754	0.0349139		138.8	1.07111	0.469844	0.0872975	0.0654195	0.0732992	0.0580256	0.0354305		138.8	1.38566	1.09617	0.468078	0.162598	0.0635626	0.0324753	0.0211252		138.8	0.722079	0.210297	0.0705837	0.0446618	0.0407498	0.0242352	0.0260629		138.8	0.811363	0.725195	0.296688	0.106387	0.0330702	0.0210547	0.0127892		138.8	0.426321	0.234255	0.0623443	0.0494237
139	0.680643	0.399111	0.0545433	0.153382	0.035774	0.0418213	0.0347146		139	1.0715	0.470105	0.0872136	0.0652969	0.0729913	0.0580611	0.0351409		139	1.38588	1.09615	0.468145	0.162574	0.0635509	0.0325385	0.0214136		139	0.722006	0.210084	0.0706876	0.0443655	0.0405291	0.0240222	0.026185		139	0.811535	0.725497	0.296783	0.106435	0.0335636	0.0215084	0.0126699		139	0.426698	0.234507	0.0624382	0.0495657
139.2	0.680418	0.398798	0.0544904	0.153138	0.0358223	0.042251	0.0343522		139.2	1.07122	0.470311	0.0876269	0.0650816	0.0734622	0.0583364	0.0349174		139.2	1.38652	1.09712	0.468789	0.16254	0.0644046	0.0329541	0.0218455		139.2	0.722432	0.210052	0.0707012	0.0442229	0.0402788	0.0240386	0.0265937		139.2	0.811798	0.726324	0.296972	0.106981	0.0339112	0.0223258	0.0128577		139.2	0.427039	0.234465	0.0622415	0.0495166
139.4	0.680857	0.39919	0.0549402	0.153705	0.0367002	0.0430642	0.0348757		139.4	1.07163	0.4711	0.0881106	0.0649167	0.073433	0.0588013	0.0352847		139.4	1.38735	1.09773	0.468971	0.162603	0.0646488	0.0338454	0.0226973		139.4	0.722083	0.209976	0.0708643	0.0437298	0.0399234	0.023992	0.0263304		139.4	0.812256	0.726783	0.29773	0.107622	0.0344798	0.022844	0.0130843		139.4	0.427288	0.234407	0.0622549	0.0496771
139.6	0.681071	0.399405	0.0547939	0.153847	0.0368848	0.0435285	0.0346702		139.6	1.0717	0.471307	0.0886287	0.0651651	0.0729835	0.0583957	0.0354488		139.6	1.38766	1.09817	0.469006	0.16297	0.0650936	0.0340549	0.0233205		139.6	0.72225	0.209911	0.07105	0.0436713	0.0397511	0.0239544	0.0261603		139.6	0.81256	0.727469	0.298685	0.108449	0.0350742	0.0236713	0.0140527		139.6	0.42716	0.233793	0.0618778	0.0496834
139.8	0.680887	0.399766	0.0544811	0.154256	0.0369945	0.0437823	0.0343231		139.8	1.07207	0.471296	0.0887446	0.0655585	0.0724581	0.0586431	0.0356051		139.8	1.38782	1.09845	0.469095	0.163196	0.065362	0.033982	0.0234618		139.8	0.722422	0.210376	0.0714126	0.043548	0.0397711	0.0236296	0.0259809		139.8	0.812834	0.727884	0.298643	0.109083	0.035341	0.0240566	0.0144638		139.8	0.426334	0.2335	0.0615571	0.0490923
140	0.680853	0.399628	0.0546756	0.154479	0.0370079	0.0440855	0.0344415		140	1.07202	0.471659	0.0892765	0.0663755	0.0733016	0.0587161	0.035727		140	1.38782	1.09858	0.468579	0.163374	0.0652918	0.0334233	0.0236703		140	0.722323	0.21105	0.0719207	0.0432709	0.0397175	0.0234084	0.0261763		140	0.813011	0.727714	0.29885	0.109271	0.0351667	0.023989	0.0143627		140	0.426169	0.233262	0.0616237	0.0491973
140.2	0.680713	0.399775	0.0547237	0.154027	0.037113	0.0443431	0.0343987		140.2	1.07279	0.471804	0.0895914	0.0663469	0.0734405	0.0584153	0.0358125		140.2	1.38767	1.09887	0.468556	0.163585	0.0648693	0.0329649	0.0233787		140.2	0.721769	0.211293	0.0716328	0.0431811	0.0393597	0.0235128	0.025743		140.2	0.813773	0.72847	0.29974	0.109942	0.0359183	0.0242346	0.0145347		140.2	0.426223	0.233642	0.0614864	0.0490835
140.4	0.680746	0.399763	0.0545761	0.154293	0.0375217	0.0450649	0.034805		140.4	1.07324	0.47211	0.090042	0.0668177	0.0733307	0.0583537	0.0359869		140.4	1.38843	1.09954	0.469022	0.163938	0.0650794	0.0329359	0.0238843		140.4	0.721786	0.211207	0.0718524	0.042969	0.039542	0.023367	0.0254559		140.4	0.813827	0.728763	0.300429	0.109915	0.0358062	0.0247262	0.0144095		140.4	0.425902	0.234168	0.0614452	0.0494742
140.6	0.680979	0.400099	0.0543267	0.154773	0.0375477	0.0452117	0.035016		140.6	1.07358	0.472575	0.0903575	0.066837	0.073286	0.058314	0.0356707		140.6	1.38869	1.10021	0.469044	0.163939	0.0653552	0.032862	0.0243648		140.6	0.721808	0.210981	0.071587	0.0426264	0.0395279	0.0232454	0.0247237		140.6	0.814021	0.728717	0.300885	0.109762	0.0354821	0.0244734	0.0143745		140.6	0.426024	0.234273	0.0614418	0.0494761
140.8	0.681288	0.39971	0.0544452	0.154637	0.0374844	0.0450203	0.035208		140.8	1.07396	0.472832	0.0900935	0.0667995	0.073053	0.0581817	0.035614		140.8	1.38907	1.10053	0.468929	0.164365	0.0649662	0.0328301	0.0240374		140.8	0.720971	0.210582	0.0716205	0.0425956	0.0393255	0.0226069	0.0242788		140.8	0.813531	0.728434	0.301142	0.109322	0.0348263	0.0239331	0.0137509		140.8	0.425401	0.233781	0.0607834	0.0490965
141	0.681388	0.39992	0.0544218	0.154806	0.0372298	0.0450706	0.0355418		141	1.07409	0.472741	0.0898609	0.0671527	0.0725812	0.0581178	0.0358042		141	1.38905	1.10038	0.468493	0.164584	0.0646053	0.0325619	0.0240004		141	0.721252	0.210626	0.0716324	0.0426899	0.0393446	0.0230608	0.0244723		141	0.813396	0.727999	0.300874	0.109108	0.0342865	0.0231049	0.0132567		141	0.425166	0.233822	0.0603605	0.0488625
141.2	0.681978	0.400302	0.05471	0.155069	0.0374122	0.0447435	0.0357303		141.2	1.07423	0.473127	0.0899536	0.0668362	0.072578	0.058128	0.0358953		141.2	1.38938	1.10027	0.468694	0.164649	0.0645452	0.0325844	0.0239223		141.2	0.721191	0.210492	0.0713776	0.0422496	0.0388536	0.022732	0.0242447		141.2	0.812701	0.727495	0.300514	0.108628	0.0340828	0.0225813	0.0131517		141.2	0.425415	0.234395	0.0602568	0.0493317
141.4	0.682613	0.400437	0.0545593	0.155247	0.0372344	0.0446132	0.0360335		141.4	1.07373	0.473449	0.0898418	0.0666391	0.0721412	0.0575534	0.0356984		141.4	1.38879	1.09992	0.468337	0.164163	0.0636157	0.0316186	0.0230516		141.4	0.722031	0.211262	0.071986	0.0428394	0.0392278	0.02331	0.0248743		141.4	0.812777	0.727408	0.301033	0.108654	0.0341641	0.0224328	0.0131031		141.4	0.425502	0.234514	0.060328	0.0491504
141.6	0.683145	0.400912	0.0547077	0.155727	0.0372342	0.0445138	0.0367896		141.6	1.07344	0.473483	0.0896359	0.0663498	0.0720147	0.0571778	0.0353191		141.6	1.38846	1.09996	0.468028	0.164183	0.0630937	0.031527	0.0228228		141.6	0.722782	0.212198	0.0724899	0.0435753	0.0400097	0.0242041	0.0251561		141.6	0.812759	0.726807	0.301379	0.108635	0.0340599	0.0220717	0.0126313		141.6	0.425609	0.234645	0.0605481	0.0488835
141.8	0.683854	0.401549	0.0545801	0.156112	0.0374285	0.0443954	0.0373685		141.8	1.07362	0.473477	0.0889749	0.0658009	0.0717955	0.0572761	0.0346603		141.8	1.38864	1.10049	0.468111	0.164106	0.0631534	0.0315129	0.0225587		141.8	0.723229	0.212275	0.0723953	0.0437379	0.0398234	0.0241944	0.0248457		141.8	0.812542	0.726795	0.301146	0.107935	0.0336531	0.021729	0.012304		141.8	0.425552	0.234721	0.0604717	0.0485052
142	0.683546	0.401402	0.0538407	0.155384	0.0367691	0.0431814	0.0367736		142	1.07374	0.473826	0.0880947	0.0654832	0.0719978	0.0574725	0.0338597		142	1.38867	1.10053	0.468284	0.163731	0.0630236	0.0313128	0.0223488		142	0.72382	0.211948	0.0719296	0.0435339	0.0397335	0.0239927	0.0246825		142	0.812631	0.726876	0.301184	0.108056	0.0338692	0.0220518	0.0125725		142	0.425521	0.234877	0.0606718	0.0484354
142.2	0.683659	0.401942	0.0542925	0.155586	0.0370725	0.0430655	0.0364591		142.2	1.07394	0.474345	0.0873195	0.0651206	0.0720737	0.0579997	0.033436		142.2	1.38862	1.1004	0.468512	0.164261	0.0626979	0.0315287	0.0221928		142.2	0.724173	0.212123	0.072179	0.0441778	0.0399303	0.02406	0.0243877		142.2	0.812967	0.726636	0.301445	0.108057	0.0339744	0.0221171	0.0128271		142.2	0.425972	0.235262	0.0615657	0.0486477
142.4	0.683376	0.402223	0.0541785	0.155148	0.037353	0.042174	0.0366205		142.4	1.07413	0.475076	0.0868948	0.0653875	0.0725065	0.0584262	0.0338802		142.4	1.38917	1.10074	0.468989	0.164403	0.0628001	0.0320257	0.022263		142.4	0.724743	0.212053	0.0721019	0.0436933	0.0398062	0.023609	0.0239238		142.4	0.812974	0.726806	0.301097	0.107934	0.0341428	0.0220501	0.0127453		142.4	0.426436	0.236165	0.0624813	0.0491343
142.6	0.683558	0.402789	0.054237	0.155415	0.0376658	0.0419222	0.0369668		142.6	1.07453	0.475141	0.0860497	0.0654191	0.0721675	0.0581515	0.0334981		142.6	1.38994	1.10124	0.469471	0.164451	0.0628523	0.0323872	0.0225734		142.6	0.725267	0.212102	0.0720512	0.0439075	0.0400503	0.0236281	0.024113		142.6	0.812762	0.726912	0.301	0.107952	0.0338738	0.0217764	0.0128737		142.6	0.426822	0.236858	0.0627289	0.0492267
142.8	0.683378	0.403217	0.0539308	0.155299	0.0374817	0.0413322	0.0366798		142.8	1.07485	0.475727	0.0864736	0.0657411	0.0721986	0.0586279	0.0333828		142.8	1.39011	1.10127	0.469448	0.164192	0.0627457	0.0321307	0.0221384		142.8	0.725446	0.211829	0.0716215	0.0436641	0.0401337	0.0234982	0.0242255		142.8	0.813573	0.727552	0.301186	0.108016	0.0342258	0.0227331	0.0133388		142.8	0.426934	0.236903	0.0627161	0.0493895
143	0.683317	0.403481	0.0547321	0.155485	0.0377475	0.0409955	0.0367254		143	1.07516	0.476388	0.0866	0.0664957	0.0725996	0.0590669	0.0337386		143	1.39062	1.10141	0.470054	0.164247	0.0623746	0.0325071	0.0220267		143	0.725739	0.211698	0.0714603	0.043191	0.0401245	0.022797	0.024153		143	0.814176	0.728331	0.301469	0.108266	0.0345416	0.0232833	0.0138133		143	0.426787	0.236929	0.0629312	0.0491325
143.2	0.683212	0.403235	0.0543458	0.155526	0.0378008	0.0413022	0.0364066		143.2	1.07534	0.476721	0.0871737	0.0667	0.0733081	0.0594273	0.0344168		143.2	1.39145	1.10177	0.470675	0.164037	0.0624469	0.032929	0.0222418		143.2	0.725843	0.210995	0.0709317	0.0427778	0.03974	0.0224914	0.0237379		143.2	0.814429	0.729052	0.301348	0.108065	0.0345291	0.0237361	0.0141395		143.2	0.426831	0.236665	0.0627913	0.0492019
143.4	0.683081	0.402883	0.0537396	0.155668	0.0375438	0.0412844	0.0362791		143.4	1.07584	0.477073	0.087336	0.067231	0.0734682	0.0592161	0.0346147		143.4	1.39188	1.10234	0.471293	0.164697	0.0629132	0.0336957	0.0228635		143.4	0.725593	0.210979	0.0706941	0.0424372	0.0397504	0.0225641	0.0232187		143.4	0.815011	0.729602	0.3015	0.108579	0.0348082	0.0239421	0.01475		143.4	0.426484	0.236653	0.0624277	0.0492498
143.6	0.682503	0.402442	0.0532773	0.155451	0.0371089	0.0410355	0.0357176		143.6	1.07634	0.477219	0.0877988	0.0677547	0.0736982	0.0593061	0.0345878		143.6	1.39221	1.10224	0.471486	0.1649	0.0631605	0.0336983	0.0229129		143.6	0.725764	0.211025	0.0708247	0.0420774	0.0396621	0.0225548	0.0230709		143.6	0.81477	0.729881	0.301046	0.108522	0.0343885	0.0241523	0.0144598		143.6	0.426519	0.236306	0.06192	0.049386
143.8	0.682196	0.402648	0.0531127	0.155227	0.0373804	0.0415897	0.0355621		143.8	1.07697	0.477389	0.0881615	0.0684712	0.0741708	0.060067	0.0352136		143.8	1.39171	1.10215	0.471747	0.165045	0.062922	0.0334705	0.0224717		143.8	0.72577	0.211264	0.0707119	0.0421274	0.0395332	0.0222868	0.0229861		143.8	0.814649	0.73015	0.30109	0.108469	0.0342061	0.0239004	0.0140229		143.8	0.426317	0.236234	0.0616766	0.0491658
144	0.682182	0.402776	0.0532848	0.154845	0.0374558	0.0416646	0.0350973		144	1.07732	0.477296	0.0889868	0.0687452	0.0752701	0.060269	0.0355625		144	1.39169	1.10194	0.471655	0.165148	0.0625993	0.0327037	0.0223071		144	0.725505	0.211196	0.0704161	0.0416816	0.0392111	0.0219447	0.0230047		144	0.814512	0.73039	0.301223	0.1088	0.03405	0.0244379	0.0134865		144	0.426443	0.23591	0.0613343	0.0490424
144.2	0.68207	0.402718	0.0530111	0.154356	0.0376393	0.0420179	0.0347211		144.2	1.07812	0.477272	0.0891895	0.0690687	0.0747279	0.0599889	0.0358041		144.2	1.39153	1.10205	0.471988	0.165018	0.0626476	0.0325546	0.0225545		144.2	0.725132	0.210812	0.0697816	0.0413058	0.0387749	0.0217905	0.0225045		144.2	0.815208	0.731349	0.301645	0.108998	0.0344611	0.0248469	0.0135155		144.2	0.426502	0.235964	0.0606209	0.0490675
144.4	0.682324	0.402598	0.0530084	0.154427	0.0375161	0.042584	0.0347255		144.4	1.07822	0.477243	0.0894921	0.068988	0.0743727	0.0597958	0.0357006		144.4	1.39182	1.10261	0.472539	0.165349	0.0632906	0.0326127	0.0230845		144.4	0.725597	0.210283	0.0696502	0.0412543	0.0389644	0.0217988	0.0224842		144.4	0.815315	0.731377	0.301699	0.108896	0.0341273	0.0255383	0.0131922		144.4	0.426251	0.235793	0.060116	0.0489849
144.6	0.682535	0.402693	0.0531423	0.154344	0.0374726	0.0426259	0.0339608		144.6	1.0785	0.477429	0.0895494	0.0691628	0.0742227	0.0596442	0.0354925		144.6	1.39186	1.10291	0.472734	0.16543	0.063913	0.0330234	0.0231262		144.6	0.725085	0.209763	0.0694346	0.0414816	0.0387955	0.0220745	0.0227153		144.6	0.815026	0.731137	0.301548	0.108912	0.0335917	0.0246699	0.0127995		144.6	0.426257	0.235186	0.0595808	0.0484604
144.8	0.683317	0.402798	0.0534053	0.154249	0.0374086	0.0432551	0.0335229		144.8	1.07868	0.477431	0.0892213	0.0691528	0.0740597	0.0594002	0.035785		144.8	1.3926	1.10306	0.473372	0.165996	0.0641489	0.0331208	0.0233236		144.8	0.724752	0.209385	0.0692587	0.0411153	0.0384705	0.0217491	0.0225768		144.8	0.814757	0.730515	0.301285	0.109052	0.0330103	0.0241567	0.0124347		144.8	0.426286	0.234827	0.0588522	0.0486783
145	0.683625	0.403149	0.0534308	0.154178	0.0373101	0.0438135	0.0338455		145	1.07839	0.476787	0.0888561	0.0688665	0.0736025	0.0586466	0.0349377		145	1.39209	1.10328	0.473633	0.165753	0.0645473	0.0329846	0.0233987		145	0.725112	0.209427	0.0691068	0.04123	0.0381481	0.0219163	0.0228706		145	0.815176	0.73044	0.300934	0.109525	0.0328816	0.0241989	0.0121539		145	0.425995	0.234503	0.0584535	0.0480916
145.2	0.684418	0.403809	0.0541164	0.154308	0.037586	0.0444151	0.0346025		145.2	1.07875	0.477131	0.0894886	0.0688465	0.0738537	0.0589473	0.0350961		145.2	1.39235	1.10378	0.474099	0.165664	0.0649609	0.0332807	0.0233806		145.2	0.724817	0.209666	0.0686391	0.0408601	0.0378846	0.0214409	0.0226346		145.2	0.815139	0.730386	0.300914	0.109516	0.0329391	0.0240636	0.0116971		145.2	0.425647	0.234519	0.0581472	0.0478019
145.4	0.684238	0.40359	0.0541784	0.153958	0.0376225	0.0445178	0.0346317		145.4	1.07936	0.477273	0.0896905	0.0690877	0.0742417	0.0586835	0.0356305		145.4	1.39231	1.10435	0.474245	0.165902	0.0651971	0.0327115	0.0233136		145.4	0.725694	0.210569	0.069336	0.0418306	0.0381365	0.0222603	0.0229981		145.4	0.816097	0.730665	0.301476	0.109547	0.0332413	0.0239499	0.0117215		145.4	0.425775	0.23452	0.0584085	0.0474363
145.6	0.684659	0.403667	0.0544054	0.154172	0.037717	0.0444312	0.0347579		145.6	1.08013	0.47761	0.0896194	0.0686976	0.0742508	0.0583925	0.0354775		145.6	1.3926	1.10473	0.474011	0.165927	0.0657341	0.0328699	0.0234346		145.6	0.72605	0.210778	0.0691577	0.0423322	0.0382342	0.0223804	0.0232113		145.6	0.816684	0.731237	0.302121	0.109841	0.033735	0.0241896	0.0121176		145.6	0.425286	0.23459	0.0581084	0.0470538
145.8	0.685172	0.403866	0.0543913	0.154798	0.0378942	0.044528	0.0347592		145.8	1.08099	0.477772	0.0896054	0.0685736	0.0745906	0.0588344	0.0358151		145.8	1.39282	1.10457	0.473897	0.165623	0.0659302	0.0326568	0.0229797		145.8	0.726297	0.21047	0.0689472	0.0423957	0.0378049	0.0220972	0.0230109		145.8	0.81693	0.731229	0.30207	0.109922	0.034211	0.0241878	0.0122834		145.8	0.42527	0.234998	0.0584189	0.0473221
146	0.684775	0.403866	0.0545887	0.155116	0.0372946	0.0437844	0.0342474		146	1.08124	0.478183	0.0891352	0.0682714	0.0748617	0.0588186	0.0359043		146	1.39234	1.1043	0.473711	0.165496	0.0654899	0.0321116	0.0227054		146	0.72658	0.210725	0.0688397	0.0424236	0.0374658	0.0220232	0.0232106		146	0.817017	0.730677	0.302375	0.109726	0.0346921	0.0241178	0.0121712		146	0.425304	0.235636	0.059111	0.0477739
146.2	0.685033	0.40445	0.0554277	0.155791	0.0378515	0.0434451	0.034893		146.2	1.08163	0.478009	0.0891324	0.0678365	0.0749331	0.05864	0.0359827		146.2	1.39234	1.10432	0.473646	0.165782	0.065413	0.032123	0.0226776		146.2	0.726997	0.211136	0.0685401	0.0427641	0.0375072	0.0220868	0.0229606		146.2	0.816988	0.730487	0.302453	0.10953	0.0349851	0.0235922	0.0121929		146.2	0.425563	0.235924	0.0599078	0.0480278
146.4	0.684762	0.404695	0.0553045	0.156057	0.037599	0.043101	0.0354223		146.4	1.0817	0.478188	0.0889776	0.0679752	0.0752254	0.0586101	0.0365227		146.4	1.39296	1.10489	0.474401	0.165568	0.0655248	0.0318303	0.0226321		146.4	0.727449	0.211664	0.0686695	0.0426625	0.0379041	0.0219827	0.023248		146.4	0.816708	0.730833	0.302303	0.109451	0.0350432	0.0234721	0.0124088		146.4	0.425521	0.235892	0.0596698	0.047919
146.6	0.684794	0.405027	0.0553379	0.156651	0.0371975	0.0431807	0.0356778		146.6	1.08183	0.477934	0.0890627	0.0680386	0.0748763	0.0583683	0.036175		146.6	1.39295	1.10507	0.474315	0.16496	0.0651029	0.0317452	0.0221285		146.6	0.728301	0.212644	0.0695774	0.0434512	0.0385986	0.022544	0.0242199		146.6	0.817046	0.731191	0.302622	0.109184	0.0350873	0.0231573	0.0125479		146.6	0.425157	0.235777	0.0598603	0.0478838
146.8	0.684669	0.405275	0.0553146	0.156721	0.0370092	0.0431483	0.0359214		146.8	1.08223	0.478489	0.0895781	0.0683165	0.075439	0.0588739	0.0368351		146.8	1.39323	1.10564	0.474546	0.165164	0.0647738	0.0318399	0.02197		146.8	0.728718	0.212978	0.0693699	0.043743	0.038661	0.022617	0.024533		146.8	0.817396	0.731342	0.302655	0.108779	0.0352737	0.0230047	0.0127389		146.8	0.424963	0.235748	0.0605499	0.0484472
147	0.684525	0.40505	0.0553876	0.156861	0.0368441	0.0429666	0.036062		147	1.08233	0.47908	0.089333	0.0681096	0.075648	0.0585298	0.0372434		147	1.3944	1.10626	0.475308	0.165723	0.0648567	0.0328397	0.0223186		147	0.728955	0.212869	0.0696352	0.0436525	0.0387095	0.022493	0.0244083		147	0.817189	0.731184	0.302729	0.10818	0.0356638	0.0225265	0.0129247		147	0.425344	0.235903	0.0609052	0.0490331
147.2	0.684718	0.40508	0.0547721	0.156786	0.0362972	0.0430481	0.0360799		147.2	1.0828	0.479402	0.0894256	0.0679831	0.075761	0.0586134	0.0373953		147.2	1.39472	1.10669	0.475234	0.165796	0.0646417	0.0330461	0.0226987		147.2	0.72857	0.212829	0.0695151	0.0437874	0.0384223	0.0227988	0.0245495		147.2	0.817242	0.731507	0.303101	0.10827	0.0356453	0.0226021	0.0128209		147.2	0.425507	0.235618	0.0609037	0.049337
147.4	0.68468	0.405	0.0542516	0.15675	0.0357031	0.0427102	0.0361523		147.4	1.08279	0.479748	0.0893916	0.0679842	0.0756016	0.0584809	0.0368713		147.4	1.39459	1.10735	0.475425	0.166151	0.0644943	0.0333406	0.0227792		147.4	0.728984	0.213207	0.0700404	0.0438398	0.0384934	0.0230951	0.0246597		147.4	0.817292	0.73179	0.303598	0.108669	0.0356891	0.0226329	0.0127538		147.4	0.425424	0.235403	0.0604533	0.0496817
147.6	0.684765	0.405108	0.0540952	0.156836	0.035525	0.0425881	0.0361306		147.6	1.08274	0.479747	0.0891239	0.0677017	0.075198	0.0587303	0.0366827		147.6	1.39505	1.10751	0.475067	0.16595	0.064209	0.033028	0.0226497		147.6	0.728945	0.213316	0.0706587	0.0438254	0.0387703	0.0235208	0.024788		147.6	0.816391	0.731525	0.303927	0.108393	0.0351343	0.0224842	0.0123268		147.6	0.425466	0.235013	0.0603359	0.0495675
147.8	0.685209	0.405656	0.0541197	0.156711	0.0358453	0.0428619	0.036114		147.8	1.08277	0.479794	0.0889007	0.0678969	0.0747381	0.0586676	0.036808		147.8	1.39534	1.10848	0.475632	0.166585	0.0643168	0.0332294	0.023491		147.8	0.729435	0.213545	0.0707734	0.044184	0.0388388	0.0233987	0.0245771		147.8	0.816412	0.731675	0.304446	0.108326	0.0353678	0.0220494	0.0124888		147.8	0.425423	0.2351	0.060235	0.0491709
148	0.685534	0.405725	0.0539968	0.156601	0.0353952	0.0424783	0.0361677		148	1.08259	0.479762	0.0888799	0.0675934	0.0746313	0.0590133	0.0367299		148	1.39542	1.10864	0.475701	0.166614	0.0641315	0.0326803	0.0238049		148	0.730005	0.213659	0.0710415	0.0443809	0.0390703	0.023578	0.0246803		148	0.816597	0.731953	0.304317	0.108499	0.0350927	0.0226241	0.0122752		148	0.425533	0.235295	0.0602457	0.0490103
148.2	0.685888	0.406047	0.0539503	0.156752	0.0353113	0.0426418	0.036665		148.2	1.08259	0.480201	0.0888879	0.0673207	0.0741578	0.0586106	0.036644		148.2	1.39547	1.10879	0.475693	0.166448	0.0636702	0.0326583	0.0243132		148.2	0.730419	0.213953	0.0709161	0.0446315	0.0394045	0.0238981	0.0246897		148.2	0.816899	0.731763	0.30421	0.108413	0.0350638	0.0225714	0.0123424		148.2	0.42555	0.235387	0.0600284	0.0490743
148.4	0.686131	0.406135	0.0536555	0.156626	0.0349754	0.0427089	0.0363527		148.4	1.08277	0.480507	0.0883514	0.0669577	0.073885	0.0585029	0.0362599		148.4	1.39579	1.10943	0.476174	0.166753	0.0639551	0.0326768	0.0243146		148.4	0.730611	0.213694	0.0705921	0.0443971	0.0392594	0.0237611	0.0245777		148.4	0.816955	0.731516	0.303609	0.108539	0.0344756	0.0225603	0.0120222		148.4	0.425876	0.235179	0.0599265	0.049307
148.6	0.686549	0.406887	0.0541123	0.156645	0.0350753	0.0427897	0.0365644		148.6	1.08294	0.480775	0.0878986	0.0670314	0.07382	0.0585385	0.0361358		148.6	1.39635	1.10965	0.476169	0.166937	0.0641387	0.0327672	0.0246403		148.6	0.730754	0.213655	0.0706711	0.0443985	0.039057	0.023764	0.024312		148.6	0.817056	0.731712	0.303852	0.109098	0.0341756	0.022404	0.0117903		148.6	0.426013	0.234998	0.0596597	0.0488437
148.8	0.687017	0.406806	0.053929	0.156446	0.0351051	0.0430718	0.0372222		148.8	1.08273	0.480753	0.0874806	0.0665991	0.0733721	0.0579209	0.0361316		148.8	1.39727	1.11035	0.47678	0.167214	0.0641995	0.0331718	0.0251175		148.8	0.731138	0.213896	0.0704267	0.0443815	0.0393893	0.0230246	0.024228		148.8	0.817124	0.731755	0.303464	0.109531	0.03383	0.0222941	0.0114597		148.8	0.425891	0.23488	0.0592833	0.0487314
149	0.687213	0.40659	0.0541679	0.156325	0.0354191	0.0432478	0.0376088		149	1.08303	0.480802	0.0875487	0.0662275	0.0733003	0.0581707	0.0358299		149	1.39719	1.11109	0.476889	0.167006	0.0641614	0.0331645	0.0254068		149	0.731117	0.213673	0.0701454	0.044209	0.0393802	0.0224279	0.0237828		149	0.817426	0.731957	0.303369	0.109961	0.0334933	0.0228915	0.0114564		149	0.4255	0.234691	0.0591376	0.04845
149.2	0.687762	0.406677	0.0546766	0.156312	0.0358605	0.0433393	0.0379529		149.2	1.08402	0.481587	0.0877402	0.0666357	0.0734401	0.058708	0.0365782		149.2	1.39753	1.11163	0.476782	0.167113	0.0642275	0.0331181	0.0254703		149.2	0.731477	0.213902	0.0705763	0.0440341	0.0395365	0.0226773	0.0240099		149.2	0.817406	0.732128	0.302965	0.109649	0.0334165	0.0225734	0.0111476		149.2	0.42551	0.235117	0.0592003	0.0483918
149.4	0.687522	0.406311	0.0546288	0.156348	0.0360627	0.0429613	0.0373506		149.4	1.08469	0.481853	0.0878351	0.0666747	0.0734334	0.0586301	0.0370353		149.4	1.39715	1.11144	0.47633	0.166819	0.0637587	0.0324176	0.0249062		149.4	0.731903	0.213974	0.0707443	0.0439963	0.039562	0.0228354	0.0237463		149.4	0.817692	0.732368	0.302923	0.109602	0.0340232	0.0227735	0.0114929		149.4	0.425758	0.235308	0.0593149	0.0481488
149.6	0.688369	0.406656	0.0548875	0.15707	0.0361536	0.0427933	0.0375875		149.6	1.0852	0.481846	0.0875915	0.066597	0.0729778	0.0586847	0.0366426		149.6	1.39682	1.11092	0.475537	0.16609	0.0634062	0.0321627	0.0245349		149.6	0.732175	0.213726	0.0705251	0.0437244	0.039657	0.0226549	0.0238817		149.6	0.817565	0.732679	0.302685	0.109637	0.0342913	0.0232041	0.0120897		149.6	0.425469	0.235258	0.0588723	0.0476853
149.8	0.688534	0.407272	0.0549268	0.157891	0.0367455	0.0429181	0.0377399		149.8	1.08568	0.48191	0.0880796	0.0666267	0.073533	0.0590917	0.0372982		149.8	1.39628	1.11018	0.47513	0.165349	0.0627539	0.031562	0.0237512		149.8	0.73224	0.213787	0.0704131	0.0433839	0.0396548	0.0223634	0.0235558		149.8	0.817445	0.732396	0.302668	0.110185	0.034489	0.0234456	0.0120588		149.8	0.425594	0.235396	0.0592151	0.0473405
150	0.688833	0.407344	0.0555096	0.157782	0.037017	0.0430251	0.0380038		150	1.08539	0.481694	0.0875898	0.0663336	0.0732378	0.0585594	0.0366556		150	1.39646	1.11049	0.475473	0.165893	0.0629972	0.0315335	0.0240215		150	0.732844	0.214585	0.0705377	0.0433911	0.0400623	0.0228037	0.0238905		150	0.817617	0.732346	0.302414	0.110129	0.0347614	0.0235937	0.0120059		150	0.425831	0.23592	0.0591293	0.0470957
150.2	0.689083	0.407375	0.0553938	0.157436	0.0376935	0.042967	0.0380894		150.2	1.08541	0.481402	0.088176	0.0662899	0.0732509	0.058514	0.0365178		150.2	1.39682	1.11054	0.476262	0.165906	0.0633012	0.0317509	0.0238283		150.2	0.732936	0.214819	0.0705034	0.0436976	0.0406076	0.022551	0.024237		150.2	0.817862	0.733129	0.30279	0.110422	0.0349659	0.0238607	0.0127743		150.2	0.425641	0.235758	0.0588484	0.0467487
150.4	0.689134	0.407489	0.0552507	0.15731	0.0378704	0.0433835	0.0380817		150.4	1.08531	0.481515	0.0880516	0.0661597	0.0734449	0.0584245	0.0363318		150.4	1.39732	1.11153	0.47761	0.166292	0.0637244	0.0323301	0.0238877		150.4	0.733618	0.215417	0.0712562	0.0438734	0.0411718	0.0230471	0.0246464		150.4	0.818395	0.73372	0.303155	0.110983	0.0354213	0.0239485	0.0133811		150.4	0.42559	0.235196	0.0586366	0.0465663
150.6	0.689005	0.407238	0.0555486	0.157244	0.0381117	0.0432454	0.0379971		150.6	1.08587	0.481938	0.0887509	0.0666878	0.0738208	0.0587366	0.0363115		150.6	1.39748	1.11158	0.477804	0.166139	0.0639114	0.0326208	0.0236929		150.6	0.733752	0.215665	0.0717294	0.0442291	0.0411996	0.0230936	0.0250096		150.6	0.818931	0.733869	0.303465	0.111274	0.0356665	0.0235066	0.0133716		150.6	0.42553	0.235026	0.0588854	0.0464298
150.8	0.688838	0.407389	0.0559219	0.157349	0.038402	0.0434485	0.0380588		150.8	1.08621	0.482465	0.0889032	0.0663284	0.074276	0.0589713	0.0367166		150.8	1.39809	1.11201	0.478503	0.166683	0.0642565	0.0326918	0.0235753		150.8	0.733997	0.215717	0.0718305	0.0440331	0.0411281	0.0235827	0.0254271		150.8	0.818702	0.733683	0.303596	0.111219	0.0353935	0.0235625	0.0134335		150.8	0.425475	0.235122	0.0587459	0.0464638
151	0.688693	0.40709	0.0560148	0.157227	0.0381908	0.0428812	0.03771		151	1.08645	0.48298	0.0892731	0.0662698	0.0741812	0.0586877	0.0365966		151	1.39881	1.11184	0.478681	0.167031	0.0641647	0.0323887	0.0236709		151	0.734162	0.215521	0.072237	0.0437427	0.0410425	0.0237382	0.0254794		151	0.819168	0.733882	0.304124	0.111416	0.0359184	0.0236945	0.013654		151	0.425315	0.234762	0.0579026	0.0460958
151.2	0.689079	0.407109	0.056182	0.157232	0.0381293	0.0428435	0.0377731		151.2	1.08676	0.48342	0.0896865	0.0665133	0.0743029	0.0589216	0.036615		151.2	1.39922	1.11218	0.478634	0.166733	0.0643578	0.0320064	0.0234844		151.2	0.734204	0.215501	0.0723801	0.0437782	0.0409788	0.0241014	0.0257164		151.2	0.819637	0.733939	0.304887	0.112018	0.0358372	0.0238306	0.0136898		151.2	0.424705	0.234229	0.0572662	0.0452078
151.4	0.689514	0.40738	0.0564139	0.157773	0.0381316	0.0430612	0.0377732		151.4	1.08675	0.483648	0.089466	0.0667517	0.074283	0.0586943	0.0361542		151.4	1.3992	1.11244	0.478684	0.16671	0.064562	0.0317246	0.0232037		151.4	0.734567	0.21553	0.0727582	0.0436513	0.0411732	0.024289	0.0253905		151.4	0.819761	0.734086	0.305428	0.11212	0.0357838	0.0241178	0.0140668		151.4	0.424348	0.234375	0.0567509	0.0452396
151.6	0.689551	0.407514	0.05625	0.157933	0.0379679	0.0431068	0.037483		151.6	1.08654	0.483648	0.0889694	0.0670324	0.0741002	0.0584025	0.0359898		151.6	1.40013	1.11309	0.47899	0.166939	0.0652159	0.0320397	0.0235088		151.6	0.735276	0.216058	0.0732291	0.0439265	0.0416246	0.0250301	0.0257421		151.6	0.819368	0.733548	0.305641	0.111447	0.0351357	0.0233588	0.0138827		151.6	0.423891	0.234377	0.0567475	0.0450702
151.8	0.689856	0.40778	0.0560323	0.157814	0.0377186	0.0430778	0.0374349		151.8	1.08684	0.483808	0.0890287	0.0671574	0.07427	0.0583406	0.0359348		151.8	1.40054	1.11326	0.479336	0.167396	0.0655907	0.032365	0.0239767		151.8	0.735896	0.216505	0.0730398	0.0439488	0.04165	0.0252295	0.0254014		151.8	0.819844	0.733741	0.305709	0.1113	0.0354155	0.0229029	0.0141226		151.8	0.424255	0.234999	0.0567605	0.0454019
152	0.689829	0.408146	0.0561676	0.158303	0.0369791	0.0434656	0.0373457		152	1.08696	0.483881	0.0889901	0.0670998	0.0745101	0.0585052	0.0359158		152	1.40052	1.1127	0.479421	0.167362	0.0653318	0.0319667	0.0240367		152	0.73579	0.216374	0.0725385	0.0442608	0.0412659	0.0251017	0.0250952		152	0.819999	0.733564	0.305843	0.110979	0.0346111	0.0228388	0.0139786		152	0.424603	0.235202	0.0571605	0.0461218
152.2	0.68972	0.408738	0.0562804	0.158627	0.0368054	0.0435099	0.0374309		152.2	1.08709	0.484195	0.0888954	0.066925	0.0743112	0.0582204	0.0358372		152.2	1.40105	1.11276	0.479622	0.167572	0.0652842	0.0325143	0.0244024		152.2	0.735694	0.216311	0.0719833	0.0441754	0.0406016	0.0248672	0.0243168		152.2	0.820003	0.733173	0.305567	0.110681	0.0341626	0.022542	0.0136355		152.2	0.425085	0.235148	0.0574749	0.0465583
152.4	0.689318	0.408734	0.0559845	0.158597	0.0364888	0.0432131	0.0365465		152.4	1.08737	0.48431	0.0882107	0.0666961	0.0739941	0.0579659	0.0355447		152.4	1.40171	1.11326	0.480255	0.168106	0.0657513	0.0324274	0.0245626		152.4	0.735458	0.215788	0.0715356	0.04366	0.0396507	0.0240554	0.0235965		152.4	0.820458	0.73361	0.305735	0.110863	0.0344517	0.0224418	0.013235		152.4	0.42536	0.234984	0.0574394	0.0469616
152.6	0.68946	0.409223	0.0564287	0.158786	0.0363762	0.0433982	0.0366851		152.6	1.08765	0.484173	0.0884438	0.0664347	0.0741146	0.0581082	0.0356414		152.6	1.40199	1.11312	0.480148	0.167959	0.0656086	0.0325112	0.0245699		152.6	0.735748	0.21539	0.0712571	0.0436658	0.0390698	0.0234317	0.0231681		152.6	0.820311	0.734216	0.306146	0.111034	0.0346423	0.0226853	0.0131678		152.6	0.425455	0.235326	0.0575864	0.0470202
152.8	0.689708	0.408843	0.0564523	0.158931	0.0363925	0.043656	0.0365273		152.8	1.08817	0.484416	0.0888297	0.0667641	0.0742968	0.0584662	0.0360053		152.8	1.40226	1.11357	0.480962	0.168037	0.0655448	0.03321	0.0249847		152.8	0.735622	0.215183	0.0710141	0.0436272	0.0387012	0.0225966	0.0228239		152.8	0.820083	0.734318	0.306095	0.111117	0.0348133	0.0225316	0.0128255		152.8	0.425493	0.235196	0.0578899	0.0474999
153	0.689866	0.409106	0.0566045	0.159049	0.0366033	0.0442464	0.0362599		153	1.08865	0.485032	0.0891746	0.0669801	0.0745142	0.0593658	0.0365175		153	1.40191	1.11357	0.481095	0.168203	0.0653802	0.0328811	0.0250696		153	0.734839	0.214069	0.0702564	0.0427134	0.037632	0.0215171	0.0218557		153	0.819519	0.733821	0.305523	0.110497	0.0343817	0.0224047	0.0125864		153	0.425711	0.234888	0.0585403	0.0477874
153.2	0.689912	0.40928	0.0564079	0.159024	0.036508	0.0443003	0.0363949		153.2	1.08907	0.485358	0.0890765	0.067568	0.0744281	0.0592432	0.03674		153.2	1.40193	1.11372	0.481194	0.168144	0.0654316	0.0329256	0.0250353		153.2	0.735314	0.214248	0.0704312	0.0429277	0.037563	0.0216914	0.0221427		153.2	0.819285	0.733597	0.305086	0.109829	0.0344033	0.0217688	0.0123523		153.2	0.425632	0.234941	0.0586439	0.0476459
153.4	0.690021	0.409594	0.056576	0.159092	0.037059	0.0445604	0.0360994		153.4	1.08928	0.485189	0.0894342	0.0675381	0.0742337	0.0592608	0.0365346		153.4	1.4021	1.11373	0.48103	0.168051	0.0652733	0.0329088	0.0247033		153.4	0.735317	0.214182	0.069954	0.0428207	0.0371478	0.0214393	0.021917		153.4	0.819405	0.734057	0.305217	0.110103	0.0347094	0.0221368	0.012482		153.4	0.425853	0.234816	0.059049	0.0473128
153.6	0.690079	0.409706	0.0562055	0.159006	0.0370202	0.0444867	0.0362822		153.6	1.08953	0.48542	0.0891788	0.067473	0.0738632	0.0592865	0.0367226		153.6	1.40221	1.11411	0.481323	0.168254	0.0655589	0.0334426	0.0247883		153.6	0.73545	0.214054	0.0696178	0.0429748	0.0370061	0.02104	0.0221009		153.6	0.819523	0.73425	0.305095	0.110721	0.0344735	0.0224457	0.0126045		153.6	0.426376	0.234927	0.0590741	0.0474357
153.8	0.690042	0.410053	0.056124	0.159416	0.037556	0.0445999	0.0365959		153.8	1.08978	0.485789	0.0895303	0.0675528	0.0738726	0.0594111	0.036974		153.8	1.40253	1.1143	0.481464	0.168457	0.0655551	0.0336894	0.0245828		153.8	0.735563	0.213977	0.0698433	0.0434257	0.0374969	0.0211735	0.0221921		153.8	0.820237	0.735029	0.305567	0.111612	0.0350269	0.0229906	0.0126405		153.8	0.426295	0.234605	0.0592674	0.0468666
154	0.690524	0.409739	0.0559122	0.159031	0.0375647	0.0445227	0.0366328		154	1.08975	0.486005	0.0894094	0.0673723	0.0734565	0.0594822	0.0366657		154	1.40311	1.11532	0.482473	0.169606	0.0663285	0.034646	0.0250861		154	0.735961	0.214179	0.0706339	0.0434985	0.0382748	0.0211742	0.0227962		154	0.820315	0.735111	0.305226	0.111417	0.0351518	0.0230454	0.0123368		154	0.426495	0.234749	0.0592753	0.0468613
154.2	0.690649	0.410144	0.0558768	0.15924	0.0381473	0.0445847	0.0369515		154.2	1.09017	0.486855	0.0902936	0.0674365	0.0738195	0.0598599	0.0371167		154.2	1.40301	1.11555	0.483083	0.169782	0.0660303	0.0346566	0.0249787		154.2	0.736434	0.214386	0.0707898	0.0439349	0.0390046	0.0211394	0.023457		154.2	0.820714	0.736166	0.305664	0.112065	0.0354725	0.0232951	0.013035		154.2	0.426737	0.234838	0.0595962	0.0469216
154.4	0.690809	0.410214	0.0561403	0.159834	0.038394	0.0444029	0.037408		154.4	1.08995	0.486966	0.0900339	0.0669107	0.0737929	0.0596422	0.036637		154.4	1.40312	1.11609	0.482704	0.16969	0.0657141	0.0347042	0.0246499		154.4	0.737644	0.214919	0.0713104	0.0439033	0.0396997	0.0217418	0.023542		154.4	0.821168	0.736587	0.305915	0.112521	0.035598	0.0233354	0.0130758		154.4	0.426596	0.234903	0.0596936	0.0469322
154.6	0.691021	0.410067	0.0564655	0.160323	0.0389196	0.0445807	0.0377818		154.6	1.09052	0.48721	0.0906017	0.0668749	0.0738536	0.0601989	0.036743		154.6	1.40324	1.11571	0.482338	0.169127	0.0653956	0.034342	0.0242747		154.6	0.737823	0.2152	0.0719524	0.044164	0.0402422	0.0217605	0.0242731		154.6	0.821034	0.736482	0.305951	0.112545	0.0351165	0.0231923	0.0127444		154.6	0.426311	0.235046	0.0597391	0.0471561
154.8	0.690947	0.410294	0.0563582	0.160466	0.0390341	0.0443537	0.0376942		154.8	1.0905	0.487117	0.0905858	0.0664198	0.0738772	0.0599674	0.036667		154.8	1.40356	1.11566	0.482008	0.168913	0.0651894	0.0334597	0.0238383		154.8	0.738995	0.215713	0.0723471	0.0437658	0.0407737	0.0223997	0.0247068		154.8	0.821115	0.736826	0.306091	0.11257	0.0352188	0.0236609	0.0129931		154.8	0.426068	0.235455	0.0596663	0.0474627
155	0.690925	0.410294	0.0561813	0.16079	0.0387669	0.0440277	0.0377005		155	1.09089	0.487793	0.0911346	0.0666798	0.0741047	0.0601371	0.036699		155	1.4038	1.11604	0.481831	0.168822	0.0651967	0.0328899	0.023833		155	0.739909	0.216094	0.0726003	0.0438762	0.0412306	0.0225793	0.0246762		155	0.821391	0.737023	0.306441	0.112722	0.0356043	0.0239224	0.0134901		155	0.426064	0.235123	0.0591024	0.0476869
155.2	0.691431	0.410509	0.0560615	0.160711	0.0384692	0.0435522	0.0378329		155.2	1.09124	0.488444	0.091202	0.067389	0.0741251	0.0601769	0.036942		155.2	1.40379	1.11669	0.481576	0.168688	0.0656897	0.0328497	0.0237747		155.2	0.740375	0.216511	0.0730001	0.0441638	0.0422565	0.0226214	0.0247903		155.2	0.821313	0.736884	0.306664	0.112561	0.0354312	0.024108	0.0140828		155.2	0.425881	0.235059	0.0589201	0.0477147
155.4	0.69166	0.410587	0.0556772	0.160519	0.0384313	0.0430664	0.03738		155.4	1.09173	0.488618	0.0913325	0.067631	0.0741108	0.060134	0.0366582		155.4	1.40387	1.1167	0.481237	0.168277	0.0656411	0.0328678	0.023496		155.4	0.74097	0.216943	0.0731111	0.0438058	0.0424732	0.0230276	0.024789		155.4	0.821323	0.737056	0.306914	0.112196	0.03538	0.0245732	0.0144747		155.4	0.426155	0.235319	0.0593266	0.0485751
155.6	0.692165	0.411089	0.0555797	0.160668	0.0382573	0.0426862	0.0374937		155.6	1.09202	0.489123	0.0912511	0.0680129	0.0744196	0.0606191	0.036625		155.6	1.40409	1.11671	0.480704	0.167826	0.0654476	0.0324277	0.0235413		155.6	0.741614	0.217213	0.0730768	0.0435855	0.0424648	0.0232458	0.0248404		155.6	0.821059	0.736514	0.306813	0.112041	0.0350133	0.0245069	0.0145193		155.6	0.425879	0.235089	0.0590785	0.048546
155.8	0.692329	0.411347	0.0553273	0.16052	0.0377881	0.0425776	0.0374237		155.8	1.09276	0.489417	0.0914234	0.0682948	0.074812	0.0608874	0.0366057		155.8	1.40413	1.11667	0.480491	0.168207	0.0652517	0.0321744	0.0233701		155.8	0.741278	0.217461	0.0726217	0.0436027	0.0421848	0.0233051	0.0243714		155.8	0.821005	0.73618	0.306634	0.111927	0.0350179	0.0248053	0.0149053		155.8	0.426453	0.235622	0.0596334	0.0492447
156	0.692309	0.411948	0.0558486	0.16088	0.0375458	0.0427884	0.037619		156	1.09316	0.489366	0.0914948	0.0684386	0.0746727	0.0608547	0.0365142		156	1.40431	1.11624	0.480492	0.168387	0.0653588	0.0320607	0.0238241		156	0.740992	0.216878	0.0719226	0.0436598	0.0414513	0.0225553	0.0235054		156	0.821057	0.736013	0.306853	0.111619	0.0349579	0.0250579	0.0145448		156	0.42681	0.235541	0.0598555	0.0492501
156.2	0.692763	0.412168	0.0556547	0.160626	0.0375037	0.0423209	0.0376937		156.2	1.09331	0.489851	0.0914453	0.0681889	0.0748989	0.0608324	0.0363875		156.2	1.40414	1.11615	0.480679	0.168481	0.0653679	0.032308	0.0235238		156.2	0.74098	0.216866	0.0718172	0.043343	0.0407034	0.0224242	0.0230009		156.2	0.821701	0.736852	0.307102	0.112037	0.0360049	0.0253697	0.0148392		156.2	0.426829	0.235695	0.0597147	0.0492299
156.4	0.692376	0.412101	0.0556517	0.160414	0.0374805	0.0419856	0.0367395		156.4	1.094	0.489801	0.0915995	0.0683578	0.0752082	0.0608503	0.0364229		156.4	1.40398	1.11654	0.481105	0.168459	0.0654484	0.0324347	0.0234143		156.4	0.741343	0.217317	0.0718079	0.0431461	0.0402357	0.022169	0.0229751		156.4	0.822535	0.737538	0.307912	0.112094	0.0368312	0.0257966	0.0149277		156.4	0.426457	0.235615	0.0593461	0.0493835
156.6	0.692865	0.411805	0.0557164	0.159981	0.0371658	0.0421943	0.0364684		156.6	1.09449	0.489795	0.0919723	0.0688325	0.0754131	0.0610013	0.0364009		156.6	1.40355	1.11645	0.481047	0.168438	0.0653998	0.0325044	0.0231327		156.6	0.740729	0.217103	0.0709887	0.0428013	0.0391196	0.0218968	0.0225352		156.6	0.822336	0.737645	0.308012	0.112133	0.0368161	0.0260015	0.0149144		156.6	0.427169	0.23613	0.0594212	0.0498841
156.8	0.692911	0.411996	0.055781	0.159782	0.0371836	0.0425253	0.0361564		156.8	1.09494	0.489983	0.0920024	0.069512	0.0752597	0.0608822	0.036246		156.8	1.40371	1.11699	0.481754	0.168738	0.0656002	0.0326817	0.0236582		156.8	0.740444	0.217496	0.0709845	0.0429913	0.0383803	0.0215591	0.0225132		156.8	0.822281	0.737212	0.307959	0.111443	0.0367114	0.0251937	0.0147378		156.8	0.427576	0.236155	0.0597245	0.0496432
157	0.692732	0.412338	0.0555308	0.159514	0.0368416	0.0425111	0.0359117		157	1.0948	0.490155	0.09174	0.0697399	0.0750542	0.0603136	0.0360673		157	1.40346	1.11738	0.481845	0.168888	0.0658641	0.0327596	0.0233903		157	0.740138	0.217283	0.0705522	0.042864	0.038199	0.021477	0.022521		157	0.821795	0.737021	0.307925	0.111229	0.0364867	0.0246256	0.0149862		157	0.428036	0.236214	0.0599152	0.0492025
157.2	0.69271	0.412178	0.0554165	0.159299	0.0364047	0.0418803	0.0354434		157.2	1.09522	0.49017	0.0918977	0.0698699	0.075112	0.0597512	0.0356524		157.2	1.40384	1.1178	0.482507	0.169334	0.0662703	0.0332776	0.0236291		157.2	0.740735	0.217765	0.0703447	0.0432479	0.0383291	0.0220449	0.0228673		157.2	0.82242	0.737634	0.30837	0.111608	0.0367886	0.0239931	0.0150478		157.2	0.428535	0.236501	0.0594724	0.0488538
157.4	0.692497	0.412168	0.0552911	0.159301	0.0365997	0.0415719	0.0351509		157.4	1.09536	0.490344	0.0919462	0.0695499	0.074985	0.0596121	0.0355447		157.4	1.40439	1.11868	0.483023	0.170128	0.0664734	0.0336873	0.0239675		157.4	0.74076	0.218282	0.0704656	0.0433556	0.0382916	0.0221627	0.0232975		157.4	0.822485	0.738428	0.308863	0.112061	0.0367998	0.0240629	0.0146123		157.4	0.429096	0.23661	0.0596388	0.0485667
157.6	0.69259	0.412423	0.0551595	0.159315	0.0361692	0.041455	0.0355636		157.6	1.09548	0.490659	0.0914375	0.0694757	0.0752606	0.059427	0.0356987		157.6	1.40436	1.11908	0.483413	0.170546	0.0665246	0.0338685	0.0241082		157.6	0.740516	0.217623	0.0700601	0.0429646	0.0379924	0.0217802	0.0228611		157.6	0.822633	0.738474	0.308767	0.112472	0.0366499	0.0236259	0.0142885		157.6	0.429103	0.2362	0.0590967	0.048149
157.8	0.692988	0.41279	0.0556835	0.159606	0.0364819	0.0416825	0.0354677		157.8	1.09564	0.490685	0.0911218	0.0690473	0.0752117	0.0589655	0.0351136		157.8	1.40462	1.11945	0.483677	0.171524	0.0666117	0.0342357	0.0243232		157.8	0.740603	0.217583	0.0706867	0.0431748	0.0387914	0.0220721	0.0233991		157.8	0.822909	0.739057	0.309023	0.112309	0.036475	0.0233433	0.0140937		157.8	0.428685	0.236491	0.0594504	0.0477013
158	0.693153	0.412577	0.0558141	0.159791	0.0366306	0.0420957	0.0355518		158	1.09541	0.491074	0.0907177	0.0685585	0.0754878	0.0582315	0.0346545		158	1.40456	1.11998	0.484426	0.171776	0.0667342	0.0343256	0.0242281		158	0.740965	0.21789	0.0710717	0.0431705	0.0392205	0.022037	0.0238274		158	0.822855	0.739055	0.309121	0.112321	0.0360447	0.0232813	0.0137036		158	0.428676	0.236552	0.0595128	0.0476619
158.2	0.692879	0.412799	0.0560819	0.160199	0.0365844	0.0426358	0.035852		158.2	1.09513	0.490909	0.0900552	0.0679524	0.0751495	0.0575413	0.0340226		158.2	1.40408	1.11985	0.48442	0.171804	0.0662484	0.0338844	0.0240416		158.2	0.741356	0.218254	0.0709116	0.0435003	0.0394302	0.0222725	0.0238679		158.2	0.823438	0.739744	0.309674	0.112725	0.0361752	0.0232688	0.0142288		158.2	0.42869	0.236991	0.0597399	0.0477827
158.4	0.692756	0.412426	0.0555887	0.160273	0.036727	0.0427309	0.0353936		158.4	1.09498	0.49043	0.0892721	0.0677644	0.0748705	0.0572464	0.0335985		158.4	1.40393	1.11996	0.484226	0.171454	0.0660692	0.0338968	0.0236642		158.4	0.741169	0.217907	0.0709824	0.0432331	0.0394463	0.0219876	0.0235742		158.4	0.823616	0.739925	0.310169	0.112654	0.0358938	0.0232273	0.0142605		158.4	0.427721	0.236997	0.0591935	0.0473378
158.6	0.692566	0.411703	0.0550428	0.160067	0.0362703	0.0428294	0.0348544		158.6	1.09568	0.49048	0.089225	0.067663	0.0746508	0.0574095	0.0341256		158.6	1.40374	1.1195	0.484081	0.170706	0.0660478	0.0333424	0.0234165		158.6	0.741575	0.218064	0.0714049	0.0436903	0.0398738	0.0221748	0.0238384		158.6	0.823756	0.740319	0.310274	0.112837	0.0363743	0.0231973	0.0144283		158.6	0.42778	0.236702	0.0588769	0.0472901
158.8	0.692511	0.411781	0.0550768	0.159983	0.0359989	0.0428673	0.0346795		158.8	1.09537	0.490647	0.0892792	0.0676437	0.0749939	0.0574057	0.0344259		158.8	1.40381	1.12036	0.484602	0.170946	0.0664568	0.0330811	0.023396		158.8	0.741693	0.21743	0.0712054	0.0434047	0.0395807	0.022011	0.0230684		158.8	0.823859	0.740792	0.310239	0.11279	0.0364295	0.023643	0.0146553		158.8	0.427695	0.236639	0.0584999	0.0472545
159	0.693064	0.412137	0.0553989	0.160353	0.0360772	0.0431004	0.0349376		159	1.09559	0.491396	0.0895408	0.0675586	0.0748867	0.0578274	0.0349858		159	1.4039	1.12035	0.484914	0.170841	0.0663955	0.0330222	0.0227406		159	0.742058	0.217556	0.0713613	0.0434083	0.0395323	0.021631	0.0228539		159	0.82386	0.740617	0.309806	0.11256	0.0361991	0.0233304	0.0144212		159	0.427467	0.235957	0.0576754	0.0471649
159.2	0.693622	0.412466	0.055478	0.16014	0.0360983	0.0428843	0.0350871		159.2	1.0959	0.491992	0.0897075	0.0677186	0.0750504	0.0582856	0.0355246		159.2	1.40376	1.12035	0.484372	0.170474	0.0662402	0.032667	0.0226171		159.2	0.742169	0.21729	0.0715531	0.0433383	0.0395647	0.0212828	0.0228634		159.2	0.824306	0.740616	0.30988	0.112719	0.0362961	0.0235563	0.0147962		159.2	0.42697	0.235498	0.0576415	0.0469599
159.4	0.693869	0.412514	0.0557122	0.16031	0.0363482	0.0428033	0.035579		159.4	1.09648	0.492251	0.0898644	0.0673883	0.0751493	0.058981	0.0358		159.4	1.40389	1.12047	0.48429	0.169834	0.0661618	0.0321778	0.022279		159.4	0.742846	0.217099	0.0718337	0.0430789	0.0391622	0.0214917	0.0226535		159.4	0.824205	0.740604	0.309722	0.112662	0.0359027	0.0238598	0.014586		159.4	0.426978	0.235366	0.0579694	0.046741
159.6	0.6943	0.413095	0.0561565	0.160697	0.0366491	0.0427212	0.0360165		159.6	1.09702	0.492833	0.0901771	0.0678407	0.0758725	0.0599756	0.0366881		159.6	1.40408	1.12063	0.483734	0.169546	0.0659866	0.0318167	0.0223812		159.6	0.743159	0.216917	0.0718162	0.0434516	0.0393634	0.0211613	0.0227831		159.6	0.824308	0.740619	0.309456	0.1132	0.0355992	0.0241052	0.0143899		159.6	0.426438	0.23511	0.0576647	0.0463169
159.8	0.694279	0.413134	0.0562928	0.160684	0.0365957	0.0428583	0.0358443		159.8	1.09726	0.493274	0.0910757	0.0681436	0.0763476	0.0607092	0.0373936		159.8	1.40444	1.12108	0.483839	0.169912	0.0658792	0.0321468	0.0223201		159.8	0.743871	0.217216	0.0720667	0.0438715	0.0394216	0.0213902	0.0229982		159.8	0.824359	0.740599	0.309185	0.113216	0.0360079	0.0241116	0.0141584		159.8	0.426109	0.234891	0.0576396	0.0460253
160	0.694578	0.413266	0.0563914	0.161076	0.0371935	0.0429549	0.0361688		160	1.09767	0.493712	0.0913828	0.0680488	0.0764409	0.0611486	0.037908		160	1.40491	1.12152	0.484296	0.170008	0.0661396	0.0325281	0.0229884		160	0.744612	0.217029	0.0719599	0.0436216	0.0392451	0.0210846	0.0227222		160	0.82477	0.741149	0.309463	0.113346	0.0364694	0.0241433	0.0141414		160	0.425777	0.234846	0.0570033	0.0457006
160.2	0.694866	0.413497	0.0564586	0.161483	0.0375508	0.042707	0.0360106		160.2	1.09803	0.494512	0.0918947	0.0683268	0.0766373	0.0617086	0.0381545		160.2	1.40539	1.12202	0.484696	0.17012	0.0658968	0.0334288	0.023119		160.2	0.745347	0.217993	0.0723588	0.0439158	0.039699	0.021377	0.0230477		160.2	0.825202	0.741668	0.309711	0.113387	0.0366237	0.0243274	0.0142905		160.2	0.42505	0.235005	0.0568542	0.0458322
160.4	0.694498	0.413429	0.0563815	0.161794	0.0377152	0.0424667	0.0357542		160.4	1.09903	0.494631	0.092624	0.0690491	0.0766039	0.062339	0.0384411		160.4	1.40593	1.12279	0.485372	0.170355	0.0658554	0.0337992	0.0232779		160.4	0.74581	0.218805	0.0724159	0.0438914	0.0398411	0.0219269	0.0230257		160.4	0.824882	0.741506	0.309651	0.113041	0.0361544	0.0244258	0.0139746		160.4	0.425313	0.235478	0.0571046	0.0466518
160.6	0.694841	0.413701	0.0562723	0.16136	0.0373254	0.0426495	0.0359537		160.6	1.09921	0.494688	0.0929783	0.0692383	0.0768536	0.0630044	0.0383699		160.6	1.40622	1.12227	0.485572	0.170175	0.0655535	0.0334482	0.0234212		160.6	0.745334	0.218894	0.0724953	0.0438135	0.0400938	0.022026	0.0229903		160.6	0.824531	0.741689	0.309327	0.113177	0.0360465	0.0244991	0.0140951		160.6	0.426092	0.236093	0.0574591	0.0471409
160.8	0.6948	0.414207	0.0562313	0.16124	0.03714	0.0422226	0.0356688		160.8	1.09949	0.494486	0.0935285	0.0692911	0.0767608	0.0627246	0.0381828		160.8	1.40711	1.12259	0.486002	0.170006	0.0656446	0.0335293	0.0239957		160.8	0.745919	0.219515	0.0728589	0.044334	0.040671	0.0224168	0.0236096		160.8	0.824307	0.741875	0.309462	0.112878	0.035929	0.0244184	0.0142633		160.8	0.426744	0.2367	0.0578307	0.0474529
161	0.695055	0.414772	0.0562143	0.161479	0.037041	0.0415961	0.0356847		161	1.09957	0.494244	0.0938268	0.0685958	0.0768413	0.0625564	0.0382035		161	1.40791	1.12271	0.486648	0.170408	0.0656509	0.0338967	0.024577		161	0.746486	0.219923	0.0728574	0.0442288	0.0416899	0.022915	0.0238503		161	0.82403	0.741949	0.309322	0.112905	0.0353916	0.0241602	0.0139207		161	0.427076	0.236698	0.0574711	0.0474938
161.2	0.695057	0.414533	0.0559062	0.161638	0.0370716	0.0409137	0.0356313		161.2	1.1003	0.494432	0.0946422	0.0682631	0.0773387	0.062366	0.0381782		161.2	1.40914	1.12307	0.487492	0.17099	0.0656023	0.0343543	0.0256544		161.2	0.746734	0.220125	0.0724267	0.0440084	0.0417858	0.0229674	0.023898		161.2	0.823767	0.742188	0.3094	0.112774	0.0349822	0.0236738	0.0135228		161.2	0.427706	0.236969	0.0575203	0.0476619
161.4	0.695306	0.414843	0.0561348	0.161875	0.0373731	0.0409954	0.0358698		161.4	1.10044	0.494832	0.0944397	0.0685348	0.077655	0.0623762	0.0382847		161.4	1.40949	1.12354	0.487619	0.171188	0.0655172	0.0343316	0.0262217		161.4	0.746985	0.2208	0.0726931	0.0445429	0.0421581	0.0233649	0.0241161		161.4	0.82372	0.7423	0.30939	0.112766	0.0343544	0.0238786	0.0130253		161.4	0.427768	0.237017	0.0575238	0.0476961
161.6	0.695432	0.415033	0.0564101	0.161727	0.0372629	0.0412203	0.0360131		161.6	1.10087	0.494645	0.0942463	0.0684824	0.0778104	0.0620472	0.0378479		161.6	1.41027	1.12386	0.487901	0.171248	0.0658743	0.0346703	0.026352		161.6	0.746836	0.220546	0.0724213	0.0445147	0.0421751	0.0237663	0.0236931		161.6	0.823924	0.742246	0.309077	0.112498	0.034117	0.0236245	0.0129122		161.6	0.427809	0.236979	0.0575636	0.047516
161.8	0.695497	0.415026	0.0569358	0.161837	0.0377631	0.0413643	0.0359891		161.8	1.10142	0.494812	0.0941055	0.0683103	0.0780277	0.061669	0.0372772		161.8	1.41047	1.12428	0.488388	0.171207	0.0659535	0.0345723	0.0260891		161.8	0.746994	0.221254	0.0731271	0.0449294	0.0426664	0.0242426	0.0242628		161.8	0.824375	0.742559	0.30963	0.112432	0.0339067	0.0238309	0.0132633		161.8	0.427968	0.237383	0.0582546	0.0473703
162	0.695205	0.414753	0.0567554	0.162087	0.0374307	0.041341	0.0358653		162	1.10175	0.49521	0.093754	0.0684925	0.0781027	0.0611693	0.0371662		162	1.41082	1.12437	0.488806	0.170628	0.0662422	0.0345164	0.0260697		162	0.746965	0.220817	0.0726245	0.0443974	0.041958	0.0238317	0.0237166		162	0.825008	0.743234	0.310054	0.112851	0.0343799	0.0243083	0.0135738		162	0.42843	0.237445	0.0581565	0.0476777
162.2	0.695293	0.415148	0.0565302	0.162598	0.0374057	0.0417224	0.0359767		162.2	1.10189	0.49461	0.0932227	0.0685257	0.0772555	0.0606742	0.036784		162.2	1.41082	1.12462	0.488923	0.170521	0.0662456	0.0346184	0.0259444		162.2	0.746319	0.220063	0.0717497	0.0438692	0.0412354	0.023248	0.0231501		162.2	0.825283	0.743153	0.310442	0.112883	0.0346759	0.0239659	0.0137074		162.2	0.42869	0.237708	0.0579737	0.0476229
162.4	0.695487	0.415078	0.0561359	0.162436	0.037408	0.0414758	0.0358073		162.4	1.10242	0.494586	0.0929175	0.0684717	0.0770368	0.0608438	0.0369577		162.4	1.41122	1.12489	0.488767	0.169708	0.0661124	0.0347682	0.0257086		162.4	0.746169	0.219512	0.071515	0.0438862	0.0406589	0.0230315	0.0227284		162.4	0.825787	0.743473	0.310461	0.113042	0.0348788	0.0238807	0.0139212		162.4	0.428793	0.237853	0.0577853	0.0474854
162.6	0.695845	0.415047	0.056305	0.162641	0.0372508	0.0414448	0.0359191		162.6	1.1025	0.494755	0.0925843	0.0683001	0.0770502	0.0607828	0.03682		162.6	1.41099	1.12456	0.488262	0.169014	0.0662902	0.0342864	0.0248416		162.6	0.746184	0.219216	0.071081	0.0438876	0.0401879	0.0229004	0.0223669		162.6	0.826313	0.743836	0.310305	0.113351	0.0353335	0.0241393	0.0141635		162.6	0.429324	0.238036	0.0575361	0.0474863
162.8	0.695965	0.415634	0.0567819	0.162662	0.0374015	0.0417488	0.0363505		162.8	1.10272	0.495407	0.0924261	0.0683911	0.0771281	0.0610268	0.0366811		162.8	1.41148	1.12555	0.489447	0.169589	0.0670426	0.0348961	0.0244884		162.8	0.746049	0.218789	0.0708868	0.0433997	0.039364	0.0225709	0.0218762		162.8	0.826328	0.743649	0.310258	0.113241	0.0350657	0.0240391	0.0141463		162.8	0.429525	0.238126	0.0575454	0.0474881
163	0.695773	0.415566	0.0565899	0.162445	0.0372548	0.041459	0.0362642		163	1.10317	0.495827	0.0923772	0.0683013	0.0767483	0.0609101	0.036673		163	1.4116	1.12525	0.488791	0.169289	0.0668649	0.0345011	0.0236576		163	0.746008	0.218951	0.0705724	0.0428199	0.03903	0.0216783	0.0217594		163	0.826773	0.743158	0.3099	0.113042	0.0350722	0.0235339	0.0138174		163	0.429521	0.237921	0.0573234	0.0474338
163.2	0.695583	0.415379	0.0567096	0.162063	0.0369181	0.0411357	0.0364076		163.2	1.10357	0.496078	0.0923662	0.0683198	0.0766451	0.060656	0.0365422		163.2	1.41159	1.12614	0.488311	0.169246	0.067171	0.0345005	0.0238731		163.2	0.746208	0.21895	0.0705431	0.0430234	0.0386628	0.0220061	0.0217652		163.2	0.826886	0.742661	0.309682	0.112911	0.0351371	0.0230617	0.0136147		163.2	0.42946	0.237685	0.0577148	0.0470224
163.4	0.695656	0.415302	0.056758	0.161943	0.0364548	0.0407397	0.0366925		163.4	1.10402	0.49631	0.092496	0.0685774	0.0768054	0.0610062	0.0367814		163.4	1.41185	1.12653	0.487852	0.169463	0.0669888	0.0339449	0.0234248		163.4	0.746979	0.219309	0.0705892	0.0430947	0.0388876	0.0222658	0.0216629		163.4	0.826155	0.742285	0.309098	0.112812	0.0345169	0.0224424	0.0130355		163.4	0.429411	0.23756	0.0577972	0.0463875
163.6	0.695398	0.415162	0.0565758	0.161508	0.036548	0.0408543	0.0363472		163.6	1.10394	0.496675	0.0925876	0.0686237	0.0771061	0.0611088	0.0365943		163.6	1.41229	1.12677	0.487382	0.169458	0.0673174	0.0341047	0.0232441		163.6	0.747371	0.219433	0.0701527	0.0430178	0.0389401	0.0217884	0.0217986		163.6	0.82635	0.742115	0.308917	0.112698	0.0347563	0.0221816	0.0125614		163.6	0.428664	0.237278	0.057723	0.0458251
163.8	0.695542	0.415281	0.0566799	0.161389	0.0363849	0.0414223	0.0366992		163.8	1.10392	0.497158	0.0927377	0.0686996	0.0773348	0.0615234	0.0367142		163.8	1.4127	1.12727	0.487443	0.170056	0.0673253	0.0341375	0.023222		163.8	0.748027	0.219737	0.0701679	0.0428584	0.0386529	0.0214807	0.021866		163.8	0.826262	0.74183	0.309312	0.112514	0.0351026	0.0222432	0.0124346		163.8	0.428416	0.237283	0.05768	0.0462454
164	0.695064	0.415328	0.0564941	0.161467	0.0363714	0.0415473	0.036749		164	1.10433	0.497285	0.092171	0.0686412	0.0769711	0.0614235	0.0367098		164	1.41319	1.12787	0.48752	0.170666	0.0671322	0.0341306	0.0233999		164	0.748461	0.220401	0.0700591	0.0430941	0.0387634	0.0214302	0.0217787		164	0.826027	0.741984	0.309513	0.112073	0.0350094	0.022297	0.0124786		164	0.428328	0.23762	0.0579869	0.0468972
164.2	0.694765	0.415496	0.0566676	0.161442	0.036108	0.0417195	0.0369848		164.2	1.1042	0.497216	0.0918589	0.0686715	0.0767539	0.0612465	0.0364976		164.2	1.41367	1.12802	0.487609	0.171296	0.0671497	0.034216	0.0234753		164.2	0.748961	0.221045	0.0704879	0.0433619	0.0392132	0.0216819	0.0214985		164.2	0.826396	0.742131	0.309922	0.112431	0.0349393	0.0227474	0.0126891		164.2	0.427486	0.237046	0.057776	0.0468424
164.4	0.694544	0.415753	0.056263	0.160785	0.0356539	0.0418445	0.0371642		164.4	1.10439	0.497363	0.0917136	0.0686908	0.0764131	0.0611423	0.0366833		164.4	1.41374	1.12829	0.487936	0.171767	0.0670873	0.0338188	0.0232374		164.4	0.74898	0.221226	0.0706084	0.0432086	0.0391757	0.0217809	0.0214517		164.4	0.826074	0.742324	0.310013	0.1125	0.0349278	0.0224906	0.0127738		164.4	0.427449	0.237239	0.0582002	0.0474434
164.6	0.694594	0.4164	0.056362	0.160133	0.0352598	0.0419677	0.0372691		164.6	1.10449	0.497415	0.0913821	0.0684442	0.0760952	0.0611942	0.0366529		164.6	1.41444	1.12801	0.488191	0.172141	0.0670019	0.0339778	0.0239773		164.6	0.748794	0.2215	0.0709173	0.043069	0.0393858	0.021323	0.0218169		164.6	0.826203	0.742476	0.310115	0.112816	0.0345604	0.0230864	0.0133048		164.6	0.427306	0.237137	0.0582655	0.0475544
164.8	0.694742	0.416793	0.0563344	0.160244	0.0353468	0.0417696	0.0368531		164.8	1.10427	0.497285	0.0912837	0.0681796	0.0755149	0.0607647	0.0365016		164.8	1.41512	1.12847	0.48874	0.172768	0.0671189	0.0342509	0.0250951		164.8	0.749253	0.221827	0.0708756	0.0431593	0.0394629	0.0212395	0.0218959		164.8	0.826119	0.743021	0.310176	0.11294	0.0346463	0.0233914	0.0137872		164.8	0.427087	0.236921	0.0581577	0.0473765
165	0.69521	0.417557	0.0561673	0.16034	0.035553	0.0419068	0.0368488		165	1.10445	0.497242	0.0909464	0.0676944	0.0750999	0.0604825	0.036638		165	1.4154	1.12895	0.489212	0.173585	0.0673907	0.0343465	0.0258665		165	0.749641	0.222147	0.0706801	0.0426173	0.0396963	0.0207647	0.0215382		165	0.826102	0.74317	0.310417	0.112999	0.0346707	0.0235417	0.0142466		165	0.426489	0.236232	0.0579247	0.0469258
165.2	0.695319	0.417594	0.0564296	0.160139	0.0357041	0.0418811	0.0367118		165.2	1.1047	0.497739	0.090829	0.0680898	0.0754422	0.0604528	0.0370002		165.2	1.41547	1.12914	0.489445	0.173885	0.0675155	0.0343837	0.026244		165.2	0.749842	0.222276	0.070846	0.0431598	0.0396522	0.0210178	0.0215367		165.2	0.825934	0.743175	0.310398	0.112977	0.0347817	0.0234139	0.0143242		165.2	0.426332	0.236013	0.0585225	0.0469748
165.4	0.695845	0.418196	0.0570837	0.16022	0.0356312	0.0422917	0.0365877		165.4	1.10511	0.497943	0.0905426	0.0684179	0.0752088	0.0607795	0.0376038		165.4	1.41493	1.1292	0.489398	0.173811	0.0676943	0.0341259	0.0256289		165.4	0.750179	0.222439	0.0711293	0.0434168	0.0395988	0.0208332	0.0216503		165.4	0.826702	0.743923	0.310812	0.113264	0.0352792	0.0240804	0.014713		165.4	0.426234	0.235636	0.0582343	0.0466223
165.6	0.696331	0.418604	0.0572745	0.160691	0.0357015	0.0428055	0.0362907		165.6	1.10547	0.497735	0.0905487	0.0683412	0.075144	0.0608491	0.0377756		165.6	1.41504	1.12928	0.489834	0.173519	0.0677084	0.034102	0.0251776		165.6	0.749906	0.222219	0.0713794	0.0429386	0.0396571	0.0206887	0.0218656		165.6	0.826745	0.744642	0.311518	0.1136	0.0355674	0.0246397	0.0153477		165.6	0.426185	0.235288	0.0582323	0.0463432
165.8	0.697618	0.419162	0.0579067	0.161598	0.0363298	0.0433392	0.0362355		165.8	1.10576	0.498205	0.090598	0.0686171	0.0753321	0.0610823	0.0379354		165.8	1.41472	1.12965	0.490193	0.173367	0.0678392	0.0339062	0.0249563		165.8	0.750069	0.221961	0.0715641	0.0426572	0.0394219	0.0205645	0.021851		165.8	0.827042	0.745102	0.312213	0.11433	0.0359991	0.0249931	0.0161119		165.8	0.426482	0.23578	0.0583609	0.0464928
166	0.698276	0.419868	0.0576695	0.162158	0.0360636	0.0434395	0.0359227		166	1.106	0.498566	0.090799	0.0689722	0.0751224	0.0613979	0.0381606		166	1.41476	1.12954	0.490376	0.172872	0.0678371	0.0339354	0.0249882		166	0.750115	0.221493	0.0714261	0.042598	0.0393741	0.020464	0.0216639		166	0.827631	0.745373	0.312348	0.114494	0.0363268	0.0257445	0.0167803		166	0.426441	0.23594	0.0575386	0.0468078
166.2	0.698952	0.420258	0.0574752	0.162844	0.0363901	0.0433541	0.0356983		166.2	1.10633	0.498605	0.0908399	0.0691126	0.075013	0.0615309	0.0380836		166.2	1.41435	1.13008	0.490678	0.172289	0.0676526	0.0340266	0.0246599		166.2	0.749756	0.221169	0.0712448	0.0429347	0.039378	0.0204002	0.02147		166.2	0.828167	0.745342	0.312781	0.114816	0.0364838	0.025765	0.0172426		166.2	0.426359	0.23579	0.0565057	0.0463282
166.4	0.699139	0.419517	0.0567153	0.161982	0.0358955	0.042554	0.0348081		166.4	1.10724	0.499072	0.0909632	0.0692918	0.0752489	0.0617979	0.0380982		166.4	1.41456	1.1301	0.491254	0.172261	0.0681348	0.0344173	0.0247806		166.4	0.749377	0.220794	0.0713002	0.0430602	0.0393707	0.0204785	0.0211375		166.4	0.828372	0.745769	0.312845	0.115214	0.0368492	0.02625	0.0180244		166.4	0.427051	0.235992	0.056214	0.0466463
166.6	0.699245	0.419022	0.0561614	0.162105	0.0360836	0.0421005	0.0342607		166.6	1.10748	0.499487	0.09133	0.0697762	0.0754482	0.0615011	0.0379973		166.6	1.41493	1.13064	0.49202	0.172545	0.0690713	0.0349975	0.0246705		166.6	0.749283	0.220702	0.0709801	0.04284	0.0398332	0.020751	0.0211757		166.6	0.82841	0.745524	0.312904	0.115316	0.0370882	0.0264439	0.0183143		166.6	0.42749	0.236053	0.0557854	0.0462941
166.8	0.699214	0.418484	0.0558543	0.162083	0.0359404	0.0418523	0.033852		166.8	1.1081	0.500037	0.0916415	0.069787	0.0752726	0.0614993	0.0379591		166.8	1.41552	1.13129	0.492912	0.172919	0.0691732	0.0355495	0.0250208		166.8	0.749851	0.221222	0.071472	0.0433335	0.0405067	0.0213536	0.0220797		166.8	0.828039	0.745195	0.312769	0.114902	0.0367888	0.0260548	0.0175673		166.8	0.428048	0.236245	0.055734	0.0465131
167	0.699284	0.417815	0.0555651	0.161814	0.0358141	0.0414848	0.0333321		167	1.10776	0.500025	0.0920023	0.0697849	0.0753777	0.0611011	0.0378176		167	1.41524	1.13092	0.492725	0.172431	0.0688075	0.0353482	0.0251137		167	0.749733	0.221289	0.0707479	0.0433972	0.0404805	0.0213764	0.0224041		167	0.827502	0.744292	0.312116	0.114638	0.0367196	0.0254043	0.0169706		167	0.428151	0.236297	0.0552891	0.0464665
167.2	0.69977	0.417716	0.055573	0.161902	0.036111	0.0411441	0.0332853		167.2	1.10778	0.500474	0.0922556	0.0695936	0.075917	0.0609888	0.0376502		167.2	1.41531	1.13079	0.49288	0.172136	0.0686946	0.0351457	0.0251849		167.2	0.750505	0.221997	0.0706474	0.043747	0.040875	0.0223803	0.0227556		167.2	0.827134	0.744252	0.312074	0.114958	0.0366957	0.0251619	0.0168487		167.2	0.428254	0.23637	0.0550815	0.0460755
167.4	0.699842	0.417592	0.0555363	0.162318	0.0359264	0.0413218	0.0335504		167.4	1.10827	0.500615	0.0927559	0.0697362	0.076908	0.0614158	0.0377377		167.4	1.4155	1.13075	0.493101	0.172328	0.0685647	0.0351039	0.0251302		167.4	0.750978	0.222195	0.0703698	0.0438067	0.0412547	0.022872	0.0226026		167.4	0.826861	0.744445	0.312208	0.115148	0.0367795	0.0254863	0.0167976		167.4	0.42846	0.236431	0.0551703	0.0463362
167.6	0.699827	0.417547	0.0554243	0.162279	0.0361474	0.0418436	0.0338689		167.6	1.10839	0.500743	0.092659	0.069541	0.0768785	0.0612473	0.0375355		167.6	1.41533	1.13087	0.493139	0.171799	0.0684035	0.0352985	0.0249464		167.6	0.751123	0.222489	0.0707113	0.0443301	0.041284	0.0228988	0.0235054		167.6	0.826813	0.744487	0.312372	0.114508	0.0366318	0.0253055	0.0161616		167.6	0.428137	0.23632	0.0551277	0.0464194
167.8	0.700093	0.418044	0.0557023	0.162948	0.0367723	0.0420921	0.034438		167.8	1.10874	0.50116	0.092998	0.0701672	0.0773945	0.0615601	0.0382317		167.8	1.41597	1.13126	0.493485	0.172414	0.0683608	0.0354748	0.0252987		167.8	0.75149	0.222625	0.0709633	0.0445602	0.0412322	0.023211	0.0237802		167.8	0.826551	0.744266	0.312286	0.113893	0.0363887	0.0251604	0.0156482		167.8	0.428414	0.236625	0.055376	0.0472169
168	0.699979	0.418382	0.0560231	0.163484	0.0373739	0.042342	0.0348816		168	1.10908	0.501242	0.0930191	0.0701839	0.0779356	0.0614546	0.0383352		168	1.41617	1.13147	0.493557	0.172897	0.0682926	0.0356061	0.0252402		168	0.752061	0.223215	0.0714321	0.0449846	0.0416487	0.0239233	0.0242714		168	0.826365	0.74466	0.311944	0.113782	0.0365317	0.0253787	0.0153714		168	0.428573	0.236867	0.0557799	0.0472256
168.2	0.69992	0.418831	0.0563302	0.163563	0.0377218	0.0424402	0.0353141		168.2	1.10886	0.50153	0.0929496	0.0699896	0.0780138	0.0612785	0.0382726		168.2	1.41646	1.13167	0.493733	0.173205	0.0686512	0.0359079	0.0254585		168.2	0.752579	0.223212	0.0720251	0.0449164	0.0418231	0.0239998	0.0246239		168.2	0.826463	0.744509	0.311617	0.113939	0.036443	0.0253488	0.0147753		168.2	0.427989	0.236412	0.0555864	0.0468181
168.4	0.699567	0.419467	0.0564239	0.163789	0.03781	0.0421867	0.0356784		168.4	1.10895	0.501544	0.0930101	0.0699299	0.0778928	0.0609857	0.0383808		168.4	1.41706	1.13213	0.493737	0.173297	0.0687177	0.0361693	0.0257964		168.4	0.752336	0.22289	0.072092	0.0446742	0.0414276	0.0238545	0.0250548		168.4	0.825889	0.744228	0.311045	0.113697	0.0361262	0.02468	0.0139781		168.4	0.427854	0.237012	0.056001	0.0472082
168.6	0.699383	0.419635	0.056899	0.164067	0.0379085	0.0423593	0.0357893		168.6	1.10899	0.501658	0.0928288	0.0698134	0.0775415	0.0609601	0.0384126		168.6	1.41765	1.13202	0.494014	0.173649	0.0688195	0.0362211	0.0264192		168.6	0.752629	0.223323	0.0726982	0.0444213	0.0415007	0.0241376	0.0255523		168.6	0.826255	0.744399	0.311064	0.114036	0.0362532	0.0250602	0.0139799		168.6	0.427649	0.236678	0.0560313	0.0470627
168.8	0.699705	0.420121	0.0573953	0.164442	0.038075	0.0427867	0.0360707		168.8	1.10859	0.501377	0.0926405	0.069369	0.0774334	0.0605363	0.038241		168.8	1.41751	1.13222	0.494178	0.174044	0.0689683	0.0358924	0.0265896		168.8	0.753474	0.22315	0.0726502	0.0443641	0.0415847	0.024083	0.0251674		168.8	0.826545	0.744917	0.310867	0.113938	0.0367113	0.0253645	0.0140034		168.8	0.427251	0.236463	0.0563269	0.0466156
169	0.700048	0.420855	0.057908	0.164757	0.0383448	0.0432572	0.0366732		169	1.10877	0.50127	0.0924742	0.0690393	0.0773898	0.0602102	0.0382936		169	1.41722	1.13206	0.493619	0.174303	0.0692014	0.0350759	0.0260414		169	0.754305	0.223302	0.0726752	0.0445095	0.0415833	0.0237869	0.0252846		169	0.826637	0.744433	0.31092	0.113665	0.0363698	0.0247056	0.0136025		169	0.427176	0.236294	0.0569293	0.0464533
169.2	0.700035	0.421108	0.058761	0.164825	0.0386353	0.0437372	0.0368075		169.2	1.10858	0.501261	0.0920006	0.0689993	0.0774048	0.0602807	0.0384649		169.2	1.41706	1.13175	0.493037	0.173624	0.0688115	0.0345877	0.0252367		169.2	0.754836	0.223666	0.0732654	0.0450922	0.0417485	0.0240427	0.0260278		169.2	0.826478	0.7445	0.310337	0.113325	0.0363625	0.024302	0.0129316		169.2	0.427034	0.236053	0.0570572	0.0461321
169.4	0.700195	0.421286	0.0588572	0.165366	0.0378839	0.0442727	0.0368363		169.4	1.1091	0.501848	0.0922472	0.0689172	0.0776141	0.060935	0.0387364		169.4	1.41663	1.13171	0.492537	0.173692	0.0688032	0.0342663	0.0241283		169.4	0.754995	0.223306	0.0732121	0.0447284	0.0415362	0.0235049	0.0259292		169.4	0.826778	0.745173	0.310843	0.11369	0.0369527	0.024992	0.0129032		169.4	0.426947	0.235979	0.0565998	0.0450555
169.6	0.701081	0.422039	0.0592355	0.165792	0.0379389	0.0450548	0.0369433		169.6	1.10934	0.502016	0.0922137	0.0690559	0.0774354	0.0614583	0.0387365		169.6	1.41664	1.13183	0.492588	0.173743	0.0684635	0.0343336	0.0234323		169.6	0.755281	0.223256	0.0735012	0.0448595	0.0416973	0.0237492	0.0262916		169.6	0.826991	0.745609	0.31107	0.114101	0.0368306	0.0253202	0.0131479		169.6	0.426516	0.235732	0.0562633	0.0446179
169.8	0.701498	0.422357	0.059585	0.165941	0.0376215	0.0449585	0.0374028		169.8	1.10974	0.50262	0.0921696	0.0691659	0.0776496	0.0619976	0.0385266		169.8	1.41718	1.13234	0.492972	0.173923	0.0686831	0.0344227	0.0233548		169.8	0.756009	0.223537	0.0739361	0.0454372	0.0419918	0.0242628	0.0261793		169.8	0.827241	0.746019	0.310903	0.113881	0.0367516	0.0251346	0.0129736		169.8	0.426218	0.235874	0.0555485	0.0443562
170	0.701127	0.422677	0.0592759	0.165796	0.0369731	0.0448518	0.03721		170	1.11038	0.502932	0.0927049	0.0692457	0.0775595	0.0624235	0.0387475		170	1.41757	1.13268	0.493052	0.174021	0.068728	0.0345474	0.0232824		170	0.75608	0.223281	0.073879	0.0460005	0.0423074	0.0240921	0.0259928		170	0.828243	0.746277	0.311094	0.113993	0.0368728	0.0255047	0.0136322		170	0.42616	0.236318	0.0552205	0.0445275
170.2	0.701081	0.422569	0.0588692	0.165567	0.0366645	0.0447677	0.0366626		170.2	1.11057	0.503215	0.0926105	0.0694935	0.0775943	0.0624644	0.0388034		170.2	1.418	1.13328	0.4934	0.174339	0.068919	0.0351489	0.0233483		170.2	0.756006	0.223161	0.0736152	0.0458369	0.0421767	0.0238082	0.0256735		170.2	0.828454	0.746878	0.311539	0.114349	0.0371026	0.0251734	0.0136529		170.2	0.426351	0.23632	0.0547997	0.0440669
170.4	0.701365	0.421995	0.0588126	0.165039	0.0358086	0.044471	0.0364744		170.4	1.11124	0.503571	0.0925221	0.069965	0.0774213	0.0625571	0.0386929		170.4	1.41848	1.13335	0.493919	0.17464	0.0689718	0.0354073	0.0234754		170.4	0.756146	0.222991	0.0734903	0.0454494	0.0421695	0.0236534	0.0256559		170.4	0.828374	0.7473	0.311848	0.114716	0.0374463	0.0251206	0.0139299		170.4	0.427564	0.23659	0.0550006	0.0443868
170.6	0.701396	0.42229	0.0586984	0.164961	0.0359609	0.0439588	0.0367115		170.6	1.11127	0.50403	0.0927605	0.0703271	0.0773051	0.062522	0.0387946		170.6	1.41908	1.13394	0.494268	0.174255	0.0686915	0.0356125	0.0232714		170.6	0.75686	0.223447	0.0736257	0.0455519	0.0426438	0.0239691	0.0260237		170.6	0.828904	0.747221	0.312103	0.114754	0.0375212	0.0248389	0.0140162		170.6	0.427869	0.236814	0.0553623	0.0440986
170.8	0.70132	0.421938	0.0584186	0.164254	0.0355201	0.04355	0.0361759		170.8	1.11148	0.50438	0.0926842	0.070367	0.0774711	0.0626557	0.0388917		170.8	1.41922	1.13388	0.494503	0.174163	0.0679426	0.0354861	0.0235283		170.8	0.757009	0.223985	0.0737698	0.0456558	0.0426468	0.0239344	0.026182		170.8	0.829192	0.747691	0.31261	0.114965	0.0375144	0.0249721	0.0139686		170.8	0.428657	0.236936	0.0552404	0.0445205
171	0.701303	0.422126	0.0582542	0.164046	0.035887	0.0435381	0.0365169		171	1.11162	0.504561	0.0926007	0.0705701	0.0775737	0.0628388	0.0387468		171	1.41925	1.13376	0.495152	0.17402	0.067577	0.035613	0.0238011		171	0.757148	0.223898	0.0731266	0.0452552	0.0420937	0.023581	0.025721		171	0.829157	0.74773	0.312854	0.115405	0.0376145	0.0245101	0.0148338		171	0.428541	0.236782	0.054862	0.044548
171.2	0.701351	0.422277	0.058089	0.163995	0.0363289	0.0434206	0.0365692		171.2	1.11237	0.504658	0.0924469	0.0703853	0.0780774	0.0629265	0.0389051		171.2	1.41926	1.13379	0.495409	0.17419	0.0671595	0.0354121	0.0239457		171.2	0.757045	0.224119	0.0731555	0.045117	0.0423414	0.0236079	0.0256792		171.2	0.829552	0.748348	0.313176	0.115907	0.0375989	0.0247329	0.0152366		171.2	0.428483	0.236677	0.0551046	0.0446984
171.4	0.701147	0.422514	0.0581181	0.163986	0.0362385	0.0438282	0.0370452		171.4	1.11288	0.504298	0.0923393	0.0705993	0.0781549	0.0628941	0.0389349		171.4	1.41967	1.1344	0.495969	0.174435	0.0670978	0.0358589	0.0242026		171.4	0.756326	0.223816	0.072696	0.0447148	0.0422335	0.0233239	0.0252126		171.4	0.829968	0.748634	0.31343	0.115874	0.0375136	0.0247717	0.0153504		171.4	0.428623	0.236433	0.0552488	0.04512
171.6	0.701077	0.422504	0.0574957	0.16388	0.0362497	0.0433646	0.0369217		171.6	1.11306	0.504291	0.09219	0.0705148	0.0782016	0.0628042	0.0387396		171.6	1.42009	1.13499	0.496115	0.174694	0.0673871	0.0361388	0.024596		171.6	0.756081	0.22426	0.0726634	0.0444341	0.0418717	0.0227888	0.0255109		171.6	0.82935	0.748446	0.312968	0.11543	0.0371009	0.0242716	0.0147194		171.6	0.428509	0.236512	0.0554296	0.0451196
171.8	0.70129	0.422862	0.057676	0.164667	0.0367479	0.0431187	0.0368761		171.8	1.11359	0.504931	0.0922968	0.0709583	0.0790651	0.0631281	0.0395721		171.8	1.42111	1.13554	0.496869	0.175267	0.0681339	0.0366744	0.0250189		171.8	0.755943	0.224198	0.0726718	0.0438043	0.0420958	0.0228681	0.0251724		171.8	0.829236	0.748014	0.312455	0.114984	0.0368921	0.0241264	0.0145588		171.8	0.428789	0.236632	0.055621	0.0454629
172	0.701327	0.423056	0.0579384	0.164924	0.0367836	0.0430443	0.0369283		172	1.11398	0.505276	0.0924047	0.0705567	0.0793855	0.0630669	0.0395156		172	1.42136	1.13591	0.496786	0.175694	0.0683504	0.0368706	0.025393		172	0.756112	0.224205	0.0727402	0.0437434	0.0422434	0.0230098	0.0251171		172	0.829006	0.747746	0.312506	0.114693	0.0365648	0.0244236	0.0140912		172	0.429202	0.236826	0.0561642	0.0457798
172.2	0.701004	0.422781	0.057742	0.164861	0.0366525	0.0424126	0.0366637		172.2	1.11382	0.50529	0.0924033	0.0700708	0.0786763	0.0629555	0.039534		172.2	1.42139	1.13615	0.496532	0.175383	0.0686427	0.0365417	0.0260618		172.2	0.756413	0.224489	0.0731132	0.0435899	0.0423861	0.0232195	0.0249253		172.2	0.828719	0.747341	0.312346	0.114556	0.0360305	0.0241347	0.0139202		172.2	0.428799	0.236691	0.0559569	0.0459442
172.4	0.701138	0.422844	0.0576637	0.165298	0.036983	0.0422135	0.0369774		172.4	1.1138	0.505053	0.0922194	0.0694159	0.0782107	0.0623692	0.0394715		172.4	1.42239	1.13654	0.496854	0.175655	0.0690744	0.036454	0.026786		172.4	0.75616	0.224283	0.0728612	0.0433639	0.0423377	0.0233809	0.0247834		172.4	0.828388	0.746762	0.312426	0.114264	0.035402	0.0237057	0.0137539		172.4	0.428746	0.237263	0.0560083	0.0463789
172.6	0.701655	0.422723	0.0577806	0.165512	0.0370913	0.0426617	0.0369777		172.6	1.11372	0.505444	0.0922564	0.0692099	0.0778196	0.0623285	0.0394067		172.6	1.42244	1.13643	0.497017	0.175834	0.0690057	0.0359439	0.026878		172.6	0.756402	0.224874	0.0730374	0.0436478	0.0425443	0.0237104	0.0244031		172.6	0.828553	0.746717	0.312449	0.114491	0.035139	0.0238824	0.0138315		172.6	0.428496	0.236691	0.0564877	0.0463768
172.8	0.702315	0.42317	0.0579177	0.165805	0.0372971	0.0432806	0.0371304		172.8	1.1136	0.505692	0.0923533	0.0687433	0.077876	0.0620779	0.0389112		172.8	1.42219	1.13653	0.497043	0.175464	0.0691404	0.0353844	0.0266901		172.8	0.756244	0.22424	0.0723717	0.0432134	0.0421288	0.0232363	0.0235753		172.8	0.828231	0.746757	0.312054	0.11392	0.0346235	0.023883	0.0137257		172.8	0.42856	0.236799	0.0570759	0.0465192
173	0.702829	0.42308	0.0576211	0.166164	0.0373803	0.0433878	0.0371049		173	1.11341	0.505694	0.0921155	0.0684517	0.0776134	0.0618667	0.0390538		173	1.42215	1.1364	0.496679	0.175294	0.0695517	0.0346361	0.0268047		173	0.756232	0.22436	0.0725771	0.043794	0.0421551	0.0230035	0.0235502		173	0.827882	0.746517	0.312255	0.114183	0.0353168	0.0231459	0.0137746		173	0.428843	0.237236	0.0575658	0.0462832
173.2	0.7034	0.423014	0.0572161	0.165935	0.0370987	0.0434142	0.0368504		173.2	1.11369	0.506117	0.0921048	0.0681599	0.0775784	0.0619724	0.0392714		173.2	1.42198	1.13639	0.496337	0.175092	0.0694979	0.034667	0.0264698		173.2	0.755839	0.223868	0.0725144	0.0441406	0.0419103	0.0228606	0.0234025		173.2	0.827811	0.746805	0.312137	0.114075	0.0358212	0.0238632	0.0138505		173.2	0.428779	0.237052	0.0575925	0.0461231
173.4	0.703844	0.423181	0.0569153	0.166125	0.036762	0.043987	0.0370056		173.4	1.11347	0.50637	0.0921201	0.0676229	0.077108	0.0618913	0.0390817		173.4	1.4221	1.13668	0.496427	0.176034	0.070261	0.0348328	0.0265749		173.4	0.755459	0.223068	0.0721355	0.043851	0.041264	0.0226289	0.0231266		173.4	0.827724	0.746971	0.31243	0.113844	0.0362553	0.0240223	0.0137233		173.4	0.428375	0.237091	0.0577943	0.0457318
173.6	0.704793	0.423659	0.0572417	0.166731	0.0370301	0.0442349	0.0376124		173.6	1.11354	0.506199	0.0919393	0.0678072	0.0763701	0.0616889	0.0390527		173.6	1.42225	1.13701	0.496974	0.176275	0.0705545	0.0351591	0.027051		173.6	0.75587	0.222979	0.072062	0.0439871	0.0414711	0.0228207	0.0236391		173.6	0.827783	0.747422	0.312423	0.113927	0.0360639	0.0241333	0.0139372		173.6	0.428332	0.237281	0.0575492	0.0456927
173.8	0.704853	0.423554	0.0571784	0.167157	0.0368485	0.0443646	0.0376873		173.8	1.11361	0.506511	0.0923624	0.0678568	0.0765632	0.061678	0.0391929		173.8	1.4226	1.13777	0.497334	0.176625	0.0712	0.0350659	0.0274458		173.8	0.756615	0.22342	0.0723333	0.0443041	0.0416928	0.0227146	0.0237983		173.8	0.82795	0.748161	0.312769	0.113746	0.0363425	0.0240796	0.0137611		173.8	0.428712	0.238179	0.0578238	0.0457466
174	0.705308	0.423748	0.0568887	0.167342	0.0367512	0.0447502	0.037223		174	1.11373	0.506646	0.0928421	0.0675052	0.0763018	0.0617059	0.0393336		174	1.42248	1.13841	0.497451	0.177253	0.0718402	0.0352924	0.0275056		174	0.756927	0.223573	0.0718647	0.0443789	0.0416794	0.0221937	0.0235144		174	0.828904	0.748848	0.313608	0.114575	0.0373312	0.0247445	0.0147224		174	0.429146	0.238869	0.0583973	0.0461148
174.2	0.705666	0.423991	0.056786	0.167428	0.0368908	0.0448627	0.0370966		174.2	1.1138	0.506747	0.092489	0.0678705	0.0762224	0.0612173	0.0393158		174.2	1.42213	1.13855	0.497426	0.176819	0.0717702	0.0348792	0.0272252		174.2	0.757491	0.223948	0.07215	0.0441488	0.0414101	0.0220483	0.0233616		174.2	0.828939	0.749646	0.314219	0.114634	0.0377758	0.0247384	0.0148136		174.2	0.429204	0.238738	0.0578924	0.0455174
174.4	0.705898	0.424046	0.0573479	0.167713	0.0368734	0.0445451	0.0371623		174.4	1.1137	0.506616	0.0919245	0.0679296	0.0754528	0.0606993	0.0385967		174.4	1.42208	1.13848	0.497377	0.176914	0.0712513	0.0340767	0.0270128		174.4	0.757698	0.223977	0.0721308	0.04407	0.0415172	0.0217059	0.0235063		174.4	0.829455	0.750298	0.314954	0.115273	0.0385201	0.0251363	0.0153381		174.4	0.429639	0.238732	0.0574601	0.0454589
174.6	0.70601	0.424261	0.057052	0.167137	0.0368126	0.044219	0.0368474		174.6	1.11361	0.506649	0.0918999	0.0683144	0.075258	0.0605561	0.038342		174.6	1.4224	1.13885	0.498026	0.177046	0.0716092	0.0343627	0.0268163		174.6	0.758301	0.224674	0.072392	0.044026	0.0417728	0.022063	0.0237117		174.6	0.83008	0.750284	0.314976	0.115267	0.0387395	0.0251441	0.0157207		174.6	0.429415	0.238319	0.0570599	0.0452144
174.8	0.705808	0.424047	0.056999	0.167119	0.0369276	0.0443572	0.0362468		174.8	1.11381	0.506578	0.0915223	0.0682839	0.07513	0.0602633	0.0381191		174.8	1.42226	1.13894	0.498158	0.177362	0.0712571	0.0343973	0.0269922		174.8	0.758226	0.224672	0.071996	0.0435194	0.0411096	0.0215131	0.0236482		174.8	0.830659	0.750917	0.315135	0.115605	0.0389098	0.0254478	0.0156388		174.8	0.429199	0.237958	0.0562252	0.0449137
175	0.705364	0.424334	0.0570564	0.167203	0.0372683	0.0442483	0.0363143		175	1.11465	0.506889	0.0913553	0.0685319	0.0751637	0.0604526	0.0381533		175	1.4223	1.13875	0.498542	0.177633	0.0711941	0.0344387	0.0269414		175	0.758928	0.224528	0.0718252	0.0434191	0.040869	0.0211243	0.0238595		175	0.83091	0.751146	0.31498	0.115962	0.0389529	0.0250063	0.0158386		175	0.428573	0.237688	0.0560285	0.0446874
175.2	0.70503	0.424187	0.0571366	0.167033	0.0372718	0.0442737	0.0358683		175.2	1.115	0.50686	0.0910746	0.0684961	0.0755422	0.0606167	0.0379946		175.2	1.4224	1.139	0.498812	0.177828	0.0710044	0.0345337	0.0266827		175.2	0.759272	0.224841	0.0718398	0.0433267	0.0409573	0.021321	0.0239368		175.2	0.831117	0.751338	0.314754	0.116044	0.0391997	0.0256359	0.0157362		175.2	0.428423	0.237148	0.0558911	0.0443566
175.4	0.704813	0.42454	0.0573073	0.166992	0.0370411	0.0439608	0.0357155		175.4	1.11557	0.507171	0.0912184	0.0690033	0.0760816	0.0609825	0.0376816		175.4	1.42302	1.14011	0.499502	0.178249	0.0711935	0.0352938	0.0266624		175.4	0.759551	0.224905	0.0714068	0.0429562	0.0404701	0.0211564	0.0234943		175.4	0.831275	0.75099	0.314546	0.116005	0.0389082	0.0256923	0.0151138		175.4	0.42815	0.236609	0.0548772	0.043598
175.6	0.704075	0.424221	0.0567128	0.166832	0.0364632	0.042869	0.0349918		175.6	1.11613	0.507646	0.0913633	0.0693757	0.0767359	0.0613153	0.0375673		175.6	1.42306	1.14018	0.499595	0.178135	0.0711627	0.0353807	0.0264613		175.6	0.75994	0.225011	0.0711972	0.0425093	0.0400488	0.021031	0.0233913		175.6	0.830839	0.750619	0.313722	0.1158	0.0387357	0.0253818	0.0145326		175.6	0.428171	0.236456	0.0548016	0.0436325
175.8	0.70369	0.424379	0.0569132	0.166938	0.0366067	0.0426681	0.0350768		175.8	1.11717	0.508201	0.091525	0.0697642	0.0770859	0.0615365	0.0380542		175.8	1.42299	1.14012	0.499675	0.177974	0.0705065	0.0350479	0.025996		175.8	0.760626	0.225315	0.0717096	0.04317	0.0407391	0.0217577	0.0232865		175.8	0.830815	0.750086	0.313746	0.11532	0.0377988	0.0250275	0.0141685		175.8	0.427666	0.23571	0.0539362	0.0432182
176	0.703198	0.424452	0.0569673	0.166782	0.0369539	0.0426598	0.0351484		176	1.11762	0.508549	0.0917478	0.0698854	0.0773637	0.0619254	0.0376949		176	1.42324	1.14005	0.499394	0.178093	0.070243	0.0350308	0.0260495		176	0.761278	0.225735	0.0718087	0.0433376	0.0408721	0.022125	0.023006		176	0.830793	0.749993	0.313889	0.115186	0.0374135	0.0250085	0.0139192		176	0.427728	0.235719	0.0541072	0.043264
176.2	0.702574	0.424478	0.0569069	0.166365	0.0370889	0.0425293	0.0349899		176.2	1.11819	0.508671	0.0924115	0.0700128	0.0778741	0.0621026	0.0374043		176.2	1.42349	1.1397	0.499155	0.177734	0.0696557	0.0345055	0.0255585		176.2	0.761666	0.225998	0.0720595	0.0436622	0.0412298	0.0225077	0.0230498		176.2	0.83054	0.75037	0.313953	0.115317	0.0371133	0.0247569	0.0136701		176.2	0.42754	0.235867	0.0541341	0.0437648
176.4	0.70263	0.424827	0.057083	0.166362	0.0371864	0.0427895	0.0353638		176.4	1.11858	0.508748	0.0928092	0.0699976	0.078269	0.0617994	0.0372678		176.4	1.42398	1.1399	0.499497	0.177468	0.0693595	0.0347931	0.025159		176.4	0.761583	0.226189	0.072145	0.043887	0.0415723	0.0230501	0.0231501		176.4	0.830107	0.750215	0.313959	0.114975	0.0365187	0.023873	0.0131542		176.4	0.42766	0.235847	0.0540807	0.0440677
176.6	0.702339	0.425091	0.0572616	0.166001	0.0370123	0.043375	0.0352011		176.6	1.11924	0.509062	0.0931869	0.0702534	0.0784989	0.062199	0.0373787		176.6	1.42397	1.13992	0.499535	0.177443	0.0690468	0.0348217	0.0247839		176.6	0.761724	0.226156	0.072201	0.0441342	0.0412668	0.0232369	0.0227547		176.6	0.830084	0.750357	0.313708	0.115164	0.0366319	0.0236513	0.0126703		176.6	0.427898	0.235636	0.0542237	0.0441943
176.8	0.702447	0.425139	0.0573241	0.16578	0.0367454	0.0435775	0.0356968		176.8	1.11936	0.509368	0.0932429	0.0701532	0.0786159	0.0621063	0.0371104		176.8	1.42357	1.13952	0.499129	0.176782	0.0685595	0.0342985	0.0245163		176.8	0.761474	0.225625	0.0722717	0.0438917	0.0411352	0.0230214	0.0228506		176.8	0.829895	0.750539	0.313606	0.114862	0.036868	0.0234382	0.012692		176.8	0.428264	0.235916	0.0546871	0.0446076
177	0.70279	0.42511	0.0571611	0.165552	0.0368191	0.0432413	0.0359119		177	1.11949	0.508851	0.0930461	0.0701615	0.0783468	0.0617843	0.0374695		177	1.42425	1.1397	0.498998	0.176647	0.0689883	0.0343343	0.0247712		177	0.762187	0.225627	0.0729033	0.0443372	0.0414256	0.0233918	0.023493		177	0.830211	0.750711	0.313985	0.115237	0.0376528	0.0235613	0.0130564		177	0.428314	0.235965	0.0552225	0.0444583
177.2	0.703015	0.425549	0.0574967	0.165242	0.0371017	0.0434911	0.036271		177.2	1.11975	0.5092	0.0931846	0.0701086	0.0784188	0.0617653	0.0376718		177.2	1.42435	1.13976	0.498877	0.176316	0.0687027	0.0346987	0.0244251		177.2	0.762366	0.225333	0.072507	0.0444151	0.041206	0.0232746	0.0237066		177.2	0.830558	0.75097	0.314041	0.115119	0.0374395	0.0238892	0.0131606		177.2	0.428483	0.236325	0.0558546	0.044808
177.4	0.703031	0.42546	0.0576115	0.165134	0.0373731	0.0436453	0.0365255		177.4	1.11956	0.50889	0.0930303	0.0698876	0.0781395	0.0615214	0.037589		177.4	1.42503	1.14011	0.499174	0.176358	0.0691688	0.0349679	0.0246325		177.4	0.762555	0.225411	0.0725616	0.044236	0.0410334	0.0234771	0.0242279		177.4	0.830395	0.751348	0.314264	0.115373	0.0377134	0.0237181	0.0132597		177.4	0.428405	0.23637	0.055967	0.0447658
177.6	0.703466	0.425369	0.0579454	0.165526	0.0376372	0.0435229	0.0370796		177.6	1.12009	0.509046	0.0931663	0.0700957	0.0784316	0.0617381	0.0379252		177.6	1.42514	1.14051	0.499575	0.176199	0.0693848	0.0348404	0.0245712		177.6	0.762976	0.225697	0.0724889	0.0444907	0.0414972	0.0235086	0.0244917		177.6	0.830571	0.751689	0.31482	0.115885	0.0379567	0.0241004	0.0137539		177.6	0.42883	0.236545	0.0560243	0.0447344
177.8	0.703831	0.426114	0.0585432	0.165808	0.0380516	0.0439301	0.0374188		177.8	1.12045	0.509211	0.0934215	0.0696464	0.0786753	0.0618865	0.03826		177.8	1.42563	1.141	0.4997	0.176285	0.0696377	0.0347432	0.0241925		177.8	0.763324	0.226234	0.0728538	0.0449456	0.041986	0.0234173	0.0247173		177.8	0.830919	0.752404	0.315603	0.116151	0.0382058	0.0242585	0.0141107		177.8	0.42917	0.236858	0.0563114	0.0450439
178	0.704104	0.426367	0.0589818	0.16582	0.0383181	0.0440501	0.0377477		178	1.12045	0.509347	0.0928834	0.0693002	0.0783889	0.061824	0.0378429		178	1.42599	1.1411	0.499824	0.176384	0.0698763	0.0347584	0.0239641		178	0.76337	0.226407	0.0728533	0.045518	0.0421373	0.0238023	0.0244047		178	0.831289	0.752965	0.316134	0.116687	0.0384968	0.0247456	0.0147897		178	0.429072	0.236489	0.0563581	0.0452578
178.2	0.703981	0.427047	0.0593767	0.166125	0.0387487	0.0440524	0.038334		178.2	1.12074	0.509147	0.0929951	0.0696635	0.0784549	0.0617554	0.037974		178.2	1.4263	1.14126	0.499819	0.176141	0.0697797	0.0345897	0.0238005		178.2	0.763559	0.226439	0.0729484	0.0458151	0.0419532	0.0239094	0.0244436		178.2	0.831057	0.752993	0.316243	0.116552	0.0383	0.0246502	0.0149069		178.2	0.429076	0.236526	0.0561216	0.0451163
178.4	0.704188	0.427142	0.0597732	0.166398	0.0384727	0.0438364	0.0384619		178.4	1.12053	0.509631	0.0928868	0.069851	0.0783898	0.0622772	0.0377147		178.4	1.42677	1.1415	0.500007	0.176542	0.069755	0.0347299	0.0238472		178.4	0.763029	0.226406	0.0725604	0.0454368	0.0422134	0.0233982	0.0244151		178.4	0.831074	0.753138	0.316296	0.116754	0.0383619	0.0248908	0.0151146		178.4	0.428563	0.236159	0.0557193	0.0450317
178.6	0.704417	0.427096	0.0595646	0.165665	0.0377574	0.043184	0.0379817		178.6	1.12075	0.510374	0.0929303	0.0702178	0.0784421	0.0628708	0.0381721		178.6	1.42699	1.14217	0.500463	0.17657	0.0703075	0.0354384	0.0238579		178.6	0.763387	0.226722	0.0726521	0.0451947	0.0421872	0.0237287	0.0244674		178.6	0.831069	0.753032	0.316009	0.116503	0.0382706	0.0248393	0.0152409		178.6	0.428809	0.236557	0.0561164	0.0450183
178.8	0.704269	0.426859	0.0598086	0.165681	0.0378288	0.0426381	0.0380658		178.8	1.12084	0.510905	0.0926493	0.0703302	0.0784191	0.0630086	0.0385708		178.8	1.42701	1.14276	0.500237	0.176745	0.0701679	0.0355896	0.0239888		178.8	0.763769	0.226317	0.072591	0.0448877	0.0415571	0.0233618	0.0243279		178.8	0.830927	0.752978	0.315711	0.116364	0.0380233	0.0249262	0.0149767		178.8	0.428556	0.236812	0.0561523	0.0445937
179	0.704231	0.426574	0.0598362	0.165651	0.0374632	0.0422684	0.0377977		179	1.12106	0.511154	0.0927222	0.0707256	0.0783596	0.0632812	0.0384991		179	1.42746	1.14353	0.500623	0.177156	0.0704626	0.036118	0.0243218		179	0.764487	0.22658	0.0728582	0.0452211	0.0415714	0.0236791	0.0244539		179	0.830716	0.752729	0.315584	0.116262	0.0380602	0.0250404	0.01518		179	0.42864	0.236731	0.0561844	0.0446563
179.2	0.704352	0.426696	0.0598011	0.16549	0.0376103	0.042264	0.0375184		179.2	1.12078	0.511115	0.0928115	0.0707061	0.0785003	0.0637419	0.0380593		179.2	1.42752	1.14464	0.500955	0.177536	0.0704426	0.0367391	0.0245492		179.2	0.764649	0.226907	0.0730481	0.0448769	0.0411598	0.0242352	0.0240075		179.2	0.830301	0.752289	0.315222	0.115791	0.037912	0.02538	0.0150628		179.2	0.428981	0.236843	0.0562155	0.0448742
179.4	0.704272	0.42653	0.0595554	0.165217	0.0370626	0.0413754	0.0369991		179.4	1.1208	0.511219	0.0930111	0.0708649	0.0786632	0.0636027	0.0380339		179.4	1.4273	1.14535	0.50099	0.177712	0.0704868	0.0369701	0.0246174		179.4	0.764499	0.226472	0.0727089	0.0448236	0.0407947	0.023949	0.0234686		179.4	0.83	0.751802	0.314874	0.11559	0.0374337	0.0251901	0.0146906		179.4	0.428416	0.236786	0.0554251	0.0448677
179.6	0.703909	0.426455	0.0590491	0.165566	0.0370304	0.041116	0.0366841		179.6	1.12059	0.51108	0.0929613	0.0709164	0.0781625	0.0631176	0.037568		179.6	1.42699	1.14545	0.500633	0.177675	0.0703962	0.0368019	0.0246644		179.6	0.764484	0.226268	0.0727964	0.0446384	0.0409615	0.0237839	0.0227503		179.6	0.82972	0.751816	0.314667	0.115318	0.0372884	0.0250989	0.0148074		179.6	0.428374	0.23667	0.0552143	0.0452582
179.8	0.704105	0.426363	0.0588221	0.165885	0.0373239	0.0411761	0.0366204		179.8	1.1212	0.511254	0.0932491	0.0707323	0.0781981	0.0627663	0.0375755		179.8	1.4271	1.14621	0.500653	0.178192	0.0704987	0.0370984	0.0250667		179.8	0.765119	0.226766	0.0730735	0.0454059	0.0414865	0.0242705	0.0223868		179.8	0.829505	0.751556	0.314677	0.11481	0.0368193	0.024939	0.0146836		179.8	0.42793	0.236338	0.0546835	0.0448949
180	0.703931	0.426197	0.0585188	0.165881	0.0370809	0.0413922	0.0362119		180	1.12139	0.511335	0.0934958	0.070809	0.0781841	0.0631435	0.0372842		180	1.4271	1.14621	0.500653	0.178192	0.0704987	0.0370984	0.0250667		180	0.765023	0.226841	0.0730802	0.0451516	0.041268	0.024098	0.02227		180	0.829505	0.751556	0.314677	0.11481	0.0368193	0.024939	0.0146836		180	0.428447	0.236771	0.0547448	0.0451424
180.2	0.70392	0.426226	0.058634	0.165942	0.037093	0.0415087	0.036027		180.2	1.12175	0.511361	0.0938923	0.0708588	0.0786416	0.0627554	0.0371758		180.2	1.41812	1.13734	0.493389	0.174822	0.0690462	0.0364545	0.0244186		180.2	0.765294	0.226889	0.0733599	0.0450842	0.0415953	0.0239106	0.0223961		180.2	0.822588	0.743348	0.307399	0.111933	0.0355584	0.0238585	0.0138406		180.2	0.428392	0.236643	0.0543599	0.0451628
180.4	0.704127	0.426293	0.0581401	0.165899	0.0366711	0.0412215	0.0356233		180.4	1.12148	0.511026	0.0935349	0.0700724	0.0779607	0.0622455	0.036872		180.4	1.40815	1.12738	0.485605	0.170775	0.0675104	0.0356318	0.0237538		180.4	0.765471	0.227354	0.0735231	0.045005	0.041821	0.0239675	0.0225264		180.4	0.815122	0.734191	0.299881	0.108941	0.0344095	0.0232307	0.0134999		180.4	0.42804	0.236116	0.0536382	0.0449362
180.6	0.703844	0.426205	0.0575859	0.165492	0.0362841	0.0410761	0.0350407		180.6	1.12153	0.510918	0.0931896	0.0697677	0.0773461	0.0622695	0.0366229		180.6	1.39792	1.11669	0.477547	0.167178	0.0661897	0.03515	0.0234821		180.6	0.765719	0.227389	0.0735045	0.0452023	0.0415535	0.0234763	0.0225375		180.6	0.807146	0.724559	0.291875	0.105779	0.0332589	0.0225739	0.0130828		180.6	0.427814	0.235973	0.0531882	0.0447728
180.8	0.704553	0.426106	0.0569629	0.165831	0.036426	0.0408823	0.0351879		180.8	1.12095	0.510742	0.092363	0.0692893	0.0768488	0.0615112	0.0361436		180.8	1.38688	1.10539	0.468929	0.163061	0.0643514	0.0346933	0.0230136		180.8	0.765743	0.227554	0.073394	0.0448466	0.0414318	0.0232675	0.0228327		180.8	0.79853	0.714192	0.283456	0.102178	0.0324006	0.0221096	0.0127594		180.8	0.42787	0.235861	0.0535917	0.0449896
181	0.705015	0.426231	0.0567534	0.166143	0.0365961	0.0410423	0.0347283		181	1.12115	0.510537	0.0919878	0.0688687	0.0765191	0.060837	0.0362688		181	1.37538	1.09343	0.460114	0.158596	0.0623537	0.0338561	0.0223284		181	0.766796	0.228093	0.07378	0.045248	0.0415966	0.0235995	0.0231891		181	0.78983	0.703389	0.274609	0.0984427	0.0312572	0.0211286	0.0118253		181	0.427765	0.235767	0.0539733	0.0447917
181.2	0.705607	0.426978	0.0572295	0.166965	0.0368829	0.0418226	0.034908		181.2	1.12133	0.511128	0.0915338	0.0685446	0.0766083	0.0603187	0.0367611		181.2	1.36373	1.08156	0.451725	0.154486	0.0609232	0.0337291	0.0220737		181.2	0.766649	0.22839	0.0732999	0.0457333	0.0417551	0.0235023	0.0233805		181.2	0.781178	0.69249	0.265968	0.094858	0.0300718	0.0202768	0.0113431		181.2	0.428545	0.236601	0.0543874	0.0451608
181.4	0.705783	0.427309	0.0570231	0.16774	0.0371414	0.0421451	0.034735		181.4	1.12176	0.511507	0.0914684	0.0681829	0.0765125	0.0601672	0.0372406		181.4	1.3525	1.0699	0.443403	0.150501	0.0593035	0.0330987	0.0216056		181.4	0.766891	0.228479	0.0733593	0.0460207	0.0420761	0.0237286	0.0239612		181.4	0.772755	0.68195	0.257748	0.0913309	0.0289619	0.0194352	0.0108105		181.4	0.428766	0.236249	0.0542792	0.0449288
181.6	0.706036	0.427797	0.0573541	0.168515	0.0378953	0.0428692	0.0349998		181.6	1.12238	0.511754	0.0911848	0.068192	0.0765856	0.0603813	0.0375699		181.6	1.34178	1.05881	0.435321	0.146854	0.0577957	0.0327418	0.0213005		181.6	0.766755	0.228545	0.0733257	0.0463345	0.04251	0.0235704	0.0241838		181.6	0.765147	0.672208	0.250462	0.0884382	0.0281608	0.0187117	0.0103925		181.6	0.428927	0.236225	0.0544458	0.0445192
181.8	0.706531	0.428307	0.0577538	0.169191	0.0383561	0.0432223	0.0354638		181.8	1.12295	0.512268	0.0911506	0.0685473	0.076921	0.0604882	0.0379547		181.8	1.33235	1.04878	0.428435	0.143778	0.0567714	0.0320792	0.0209431		181.8	0.766608	0.228779	0.0732846	0.046444	0.0426475	0.0234615	0.0243336		181.8	0.75821	0.663077	0.243719	0.0856362	0.0272651	0.0181328	0.0104646		181.8	0.429282	0.236347	0.0546494	0.0447331
182	0.706544	0.428049	0.0571434	0.169266	0.0384263	0.042976	0.0356098		182	1.12334	0.512625	0.0912655	0.0685688	0.0771887	0.0602134	0.0378899		182	1.32462	1.04067	0.423354	0.141695	0.0564553	0.0320989	0.0210575		182	0.76698	0.229261	0.0734552	0.0470002	0.0427739	0.0237825	0.0247236		182	0.75255	0.655082	0.238207	0.0836041	0.026952	0.0179271	0.0106729		182	0.42921	0.23582	0.0546961	0.0444315
182.2	0.706923	0.428563	0.0569009	0.169657	0.0383428	0.0429131	0.0357688		182.2	1.12423	0.512953	0.0917771	0.0684047	0.0778171	0.060415	0.0382154		182.2	1.31839	1.03438	0.419408	0.140553	0.0560638	0.0317013	0.0212044		182.2	0.767024	0.229613	0.0731565	0.0468948	0.0431052	0.0234616	0.0248655		182.2	0.748004	0.648678	0.233827	0.0817361	0.0264984	0.0176944	0.0107394		182.2	0.429737	0.236412	0.0549981	0.0447384
182.4	0.707028	0.428339	0.0569902	0.169691	0.0380066	0.0428742	0.0358503		182.4	1.12409	0.513951	0.0915484	0.0681717	0.0774987	0.0607061	0.0385291		182.4	1.31204	1.02811	0.415494	0.139338	0.0555905	0.0316211	0.0211786		182.4	0.766605	0.229251	0.0726717	0.0462858	0.0433502	0.0231262	0.024615		182.4	0.743212	0.642259	0.229517	0.0806881	0.0264735	0.0175174	0.0108199		182.4	0.429547	0.236335	0.054836	0.0444327
182.6	0.707178	0.428593	0.057329	0.169286	0.0381679	0.0428485	0.0359768		182.6	1.12455	0.51466	0.0916013	0.0684056	0.0776415	0.0607999	0.0391402		182.6	1.30538	1.02208	0.411681	0.138375	0.0552529	0.0315711	0.0218589		182.6	0.767182	0.229723	0.072993	0.0464021	0.0438839	0.0237273	0.0258246		182.6	0.738786	0.635833	0.22537	0.0793361	0.0265889	0.0172333	0.0106885		182.6	0.429556	0.236534	0.0550355	0.043956
182.8	0.707672	0.42872	0.0578328	0.169829	0.0389332	0.0434015	0.0366162		182.8	1.12488	0.514471	0.0915249	0.068301	0.0776696	0.0607468	0.0394011		182.8	1.29831	1.01563	0.407795	0.137163	0.0545874	0.030803	0.0218348		182.8	0.768221	0.23025	0.073065	0.0463563	0.0439283	0.0237256	0.0264521		182.8	0.734204	0.629742	0.221326	0.078674	0.0260731	0.0171675	0.010561		182.8	0.429219	0.236557	0.0548655	0.0441893
183	0.707896	0.429119	0.057988	0.169804	0.0393744	0.0436395	0.0367062		183	1.12489	0.514476	0.0918183	0.0685734	0.0775331	0.0606185	0.0391096		183	1.29148	1.00944	0.40412	0.135987	0.0542909	0.0303816	0.0220811		183	0.768244	0.230514	0.072764	0.0461924	0.0439337	0.0234801	0.0264499		183	0.72968	0.623636	0.218035	0.0780817	0.0258037	0.0164987	0.0103653		183	0.428697	0.236281	0.0545372	0.0442526
183.2	0.708167	0.430001	0.0583811	0.169769	0.0397264	0.0432657	0.0368974		183.2	1.12507	0.514596	0.0920034	0.0687399	0.0777126	0.0606495	0.0394603		183.2	1.28519	1.00312	0.400519	0.134641	0.0540097	0.0297925	0.0213926		183.2	0.768086	0.230502	0.0729896	0.0455512	0.043848	0.0236055	0.0259518		183.2	0.725308	0.617626	0.214346	0.0771264	0.0253337	0.0163422	0.0102408		183.2	0.428531	0.236464	0.0548148	0.0446931
183.4	0.708265	0.429984	0.0585921	0.169912	0.039533	0.0428187	0.0367498		183.4	1.12502	0.514546	0.092065	0.0685711	0.0777863	0.0604912	0.0394232		183.4	1.27848	0.996875	0.396941	0.133235	0.0534445	0.0292914	0.0213183		183.4	0.768461	0.230064	0.0726016	0.0458177	0.0437649	0.0233585	0.0259036		183.4	0.720781	0.611585	0.210974	0.0761359	0.0248851	0.0165021	0.00981429		183.4	0.427814	0.23613	0.0543388	0.0447677
183.6	0.70861	0.43074	0.0592976	0.170466	0.0402626	0.0434961	0.0372351		183.6	1.12488	0.514305	0.0917291	0.0686742	0.077323	0.0604625	0.0389857		183.6	1.27146	0.990371	0.393027	0.132103	0.0527802	0.0286958	0.0211639		183.6	0.768347	0.22987	0.0728812	0.045664	0.0438199	0.0231442	0.0257111		183.6	0.71658	0.606016	0.208011	0.0751118	0.0244166	0.0165788	0.00960615		183.6	0.42784	0.236101	0.0544627	0.0447665
183.8	0.708816	0.430928	0.0592367	0.169986	0.0402548	0.0434614	0.0372014		183.8	1.12523	0.514675	0.0922171	0.0689276	0.0779349	0.0608245	0.0389246		183.8	1.26522	0.984078	0.389781	0.131543	0.0522108	0.0283467	0.0208064		183.8	0.768695	0.229879	0.0728147	0.0451301	0.0438375	0.0231895	0.0258966		183.8	0.711646	0.600315	0.204832	0.0742236	0.0238006	0.0159693	0.0092228		183.8	0.427878	0.236087	0.0543991	0.0447664
184	0.708991	0.431041	0.0595861	0.169518	0.0401781	0.0434579	0.0373511		184	1.12471	0.514001	0.0921166	0.0692336	0.0773843	0.060938	0.0385139		184	1.25956	0.978513	0.387326	0.130967	0.0523469	0.0283251	0.0208564		184	0.768604	0.229876	0.0730024	0.0448213	0.0435671	0.0227827	0.025815		184	0.707325	0.595106	0.201977	0.073424	0.0241585	0.0153919	0.00953632		184	0.4282	0.236167	0.0542202	0.0444407
184.2	0.709646	0.431783	0.0600409	0.170043	0.040365	0.0436194	0.0376851		184.2	1.12428	0.513525	0.0919503	0.0690983	0.0771484	0.0607348	0.0380071		184.2	1.25435	0.973232	0.384929	0.131	0.0531202	0.0288297	0.0212512		184.2	0.768994	0.229878	0.0729665	0.0443918	0.0434261	0.0227912	0.0258478		184.2	0.703446	0.58993	0.199249	0.0730535	0.0239799	0.0148732	0.00960773		184.2	0.428004	0.235922	0.0542917	0.0445963
184.4	0.710009	0.432318	0.0599762	0.169824	0.039903	0.0436523	0.0379411		184.4	1.12379	0.513012	0.091572	0.0688472	0.0765535	0.0605642	0.0371921		184.4	1.24854	0.967898	0.382462	0.130667	0.0532954	0.0293064	0.0215332		184.4	0.76942	0.229799	0.0728863	0.0442936	0.0429948	0.0228724	0.025754		184.4	0.699348	0.584735	0.196838	0.0726171	0.0238943	0.0152408	0.00988602		184.4	0.427613	0.235539	0.0540251	0.044571
184.6	0.710416	0.432452	0.060033	0.169961	0.0396546	0.0437772	0.0381395		184.6	1.12353	0.51269	0.0913795	0.0684782	0.0763329	0.0607473	0.0366892		184.6	1.24304	0.962501	0.379862	0.130107	0.0529682	0.0296007	0.0214581		184.6	0.770105	0.229631	0.073005	0.044401	0.042613	0.0229976	0.0254609		184.6	0.695353	0.57939	0.194394	0.071911	0.0239582	0.0149733	0.00986864		184.6	0.428613	0.236228	0.054482	0.0451126
184.8	0.711036	0.43275	0.0598719	0.170119	0.039787	0.044314	0.0382304		184.8	1.12361	0.512639	0.0912749	0.0683755	0.076312	0.0605662	0.0361214		184.8	1.23749	0.957389	0.377239	0.12922	0.0524976	0.0298807	0.0216867		184.8	0.770787	0.229426	0.0730085	0.0442589	0.0425934	0.0231374	0.0254386		184.8	0.691586	0.574448	0.192178	0.0714048	0.0245674	0.0145743	0.0103113		184.8	0.429444	0.237083	0.0554563	0.0456307
185	0.710962	0.43293	0.0602539	0.170169	0.0394004	0.0445993	0.0380167		185	1.12369	0.512994	0.0914704	0.0685358	0.0767037	0.0607229	0.0363748		185	1.23204	0.951994	0.374636	0.128341	0.0524585	0.029739	0.0216378		185	0.771613	0.229448	0.0733903	0.0445271	0.0423851	0.0234495	0.0252995		185	0.687903	0.569235	0.18996	0.0704434	0.024251	0.0139393	0.00978231		185	0.429756	0.237716	0.0557183	0.0454389
185.2	0.710952	0.43337	0.0604459	0.170571	0.0393522	0.0447085	0.0378995		185.2	1.12386	0.513399	0.091463	0.068692	0.0769641	0.0609164	0.0367304		185.2	1.22631	0.946477	0.372296	0.127354	0.0524889	0.0300224	0.0216203		185.2	0.771956	0.2293	0.0733131	0.0446587	0.0424627	0.0238891	0.025276		185.2	0.684177	0.564182	0.188492	0.069704	0.0241923	0.0137173	0.0102033		185.2	0.430235	0.23808	0.0559091	0.045463
185.4	0.710675	0.433053	0.0601757	0.170608	0.038869	0.0441423	0.0372275		185.4	1.12451	0.513912	0.091911	0.0688828	0.0771238	0.0614053	0.0367666		185.4	1.22133	0.941683	0.369619	0.126982	0.052097	0.0298581	0.0212488		185.4	0.772496	0.229188	0.0734571	0.0447202	0.0424485	0.0239271	0.0250582		185.4	0.68057	0.559631	0.186669	0.0690752	0.0241136	0.0136369	0.0103053		185.4	0.430133	0.237826	0.0556144	0.044855
185.6	0.710559	0.432667	0.0598016	0.170476	0.0385312	0.0440276	0.0373695		185.6	1.12504	0.51386	0.0918607	0.069156	0.0775891	0.0619861	0.0368493		185.6	1.21661	0.93672	0.367428	0.126611	0.0521618	0.0301109	0.0214799		185.6	0.77263	0.22933	0.0738046	0.0447954	0.0427642	0.0240375	0.0250165		185.6	0.677173	0.555067	0.185181	0.0685734	0.0241782	0.0133925	0.0102968		185.6	0.430215	0.237735	0.0555656	0.0446606
185.8	0.710464	0.43211	0.0589526	0.170264	0.0376542	0.0433725	0.0369243		185.8	1.12558	0.514535	0.0924014	0.0692916	0.0780056	0.0619868	0.0370555		185.8	1.21197	0.932151	0.365452	0.12621	0.0518468	0.0297841	0.0212789		185.8	0.773215	0.229368	0.0742794	0.0450394	0.0429411	0.0242932	0.0251232		185.8	0.673362	0.550112	0.182835	0.0675207	0.0235149	0.0131267	0.0102152		185.8	0.430476	0.237618	0.0550901	0.0447326
186	0.710272	0.431727	0.0583774	0.169804	0.0369738	0.0429433	0.0365825		186	1.12619	0.515206	0.0926385	0.0690962	0.0783343	0.0619938	0.0366831		186	1.20707	0.928116	0.363607	0.126274	0.0519856	0.0301142	0.0216158		186	0.773415	0.229932	0.0748234	0.0450542	0.0434852	0.0247882	0.02525		186	0.669764	0.545187	0.1808	0.0668571	0.0232313	0.013046	0.00999518		186	0.430045	0.237548	0.0544324	0.0443838
186.2	0.710174	0.4319	0.0586322	0.169824	0.0372713	0.0430811	0.0368263		186.2	1.12675	0.515781	0.0930519	0.0693954	0.0788428	0.0625094	0.0367601		186.2	1.20184	0.923225	0.361016	0.125621	0.0513485	0.0294183	0.0212036		186.2	0.772737	0.229813	0.0747127	0.0448179	0.0435115	0.0247149	0.0246263		186.2	0.666038	0.540692	0.178572	0.0659452	0.022587	0.0127441	0.00952861		186.2	0.430483	0.238239	0.0545295	0.0445769
186.4	0.70962	0.431293	0.0582256	0.169397	0.0368969	0.042507	0.0366436		186.4	1.12689	0.51663	0.0930389	0.0697527	0.0787971	0.062526	0.0372634		186.4	1.19669	0.918392	0.358734	0.124964	0.0507096	0.0295608	0.0208281		186.4	0.772472	0.229659	0.0748854	0.0451277	0.0438215	0.0246179	0.0247249		186.4	0.662585	0.536387	0.17658	0.0653505	0.021972	0.0130907	0.00923562		186.4	0.42979	0.237821	0.0540253	0.0440764
186.6	0.70948	0.431271	0.0580681	0.169491	0.0369547	0.0426387	0.0366468		186.6	1.12763	0.517307	0.0933467	0.0703259	0.0793333	0.0626194	0.0373721		186.6	1.19198	0.914028	0.356662	0.124327	0.0504779	0.0294324	0.0208586		186.6	0.772804	0.230329	0.0755395	0.0454609	0.0442582	0.0247641	0.0254307		186.6	0.659012	0.53219	0.17444	0.0643519	0.0209764	0.0127459	0.00807472		186.6	0.429497	0.23776	0.0537682	0.044024
186.8	0.70933	0.431274	0.057997	0.169944	0.0372154	0.0426022	0.0367271		186.8	1.12774	0.517386	0.0933692	0.0701953	0.0794788	0.0624204	0.0375221		186.8	1.18717	0.909566	0.354903	0.124161	0.0502096	0.029035	0.0203209		186.8	0.772846	0.230487	0.0755539	0.0454054	0.0438906	0.0244888	0.0250445		186.8	0.655316	0.528023	0.172549	0.0639716	0.0201976	0.0128053	0.00790962		186.8	0.429395	0.237801	0.0534483	0.0442496
187	0.709207	0.431374	0.0581542	0.169857	0.0369907	0.042243	0.0363502		187	1.12773	0.517991	0.0932578	0.0699879	0.0793585	0.0619447	0.0376905		187	1.18285	0.905196	0.352782	0.123664	0.0499949	0.0287238	0.0203797		187	0.772375	0.23038	0.0754864	0.0452315	0.0437116	0.0241935	0.0244674		187	0.652041	0.524139	0.17114	0.0633526	0.0199148	0.0129219	0.00778067		187	0.428883	0.237724	0.0532867	0.0441492
187.2	0.709301	0.431393	0.0583968	0.16993	0.0364513	0.0417839	0.0361235		187.2	1.12776	0.517912	0.093289	0.0697707	0.0791323	0.0617327	0.0375536		187.2	1.17853	0.901092	0.351063	0.123042	0.0499012	0.02848	0.0202327		187.2	0.77223	0.230497	0.0759524	0.0451165	0.0434334	0.0245864	0.024299		187.2	0.648974	0.520771	0.169355	0.0627593	0.0198409	0.0134687	0.0078848		187.2	0.428932	0.237688	0.0534126	0.0444334
187.4	0.709366	0.431252	0.0586075	0.17001	0.0367283	0.0419637	0.0358268		187.4	1.12763	0.51834	0.0930445	0.0697422	0.0791491	0.0618927	0.0374899		187.4	1.17369	0.896873	0.348922	0.122729	0.0495089	0.0282579	0.0205481		187.4	0.771998	0.23015	0.0752096	0.0452056	0.0432425	0.0238474	0.024579		187.4	0.645223	0.516955	0.168079	0.0626604	0.0198841	0.0138814	0.00799343		187.4	0.428855	0.237333	0.0535245	0.0447222
187.6	0.70988	0.43131	0.0587879	0.169911	0.0367603	0.0421401	0.0359856		187.6	1.12804	0.518808	0.0927354	0.0701925	0.0785357	0.0616235	0.0374698		187.6	1.16891	0.892378	0.34665	0.122258	0.0494231	0.0278416	0.0204438		187.6	0.771444	0.22991	0.0752315	0.0445068	0.0433688	0.0233625	0.0243435		187.6	0.64203	0.513776	0.166681	0.0627061	0.0200114	0.0140662	0.0082065		187.6	0.429282	0.237451	0.0538319	0.0449509
187.8	0.710238	0.431552	0.0588169	0.169932	0.0366553	0.0420045	0.0356379		187.8	1.12825	0.519321	0.0926541	0.0704084	0.0783978	0.0617948	0.0378437		187.8	1.16462	0.8885	0.344907	0.122135	0.0499222	0.027837	0.0203291		187.8	0.771205	0.229799	0.0746039	0.0436778	0.0430994	0.0226976	0.0237223		187.8	0.638723	0.510582	0.165268	0.0629188	0.0204766	0.0138966	0.00841751		187.8	0.429811	0.237192	0.0539714	0.0447203
188	0.711049	0.431752	0.0590881	0.17017	0.0369183	0.0423568	0.0360149		188	1.12777	0.518833	0.0922218	0.0699901	0.0772831	0.0610021	0.0376388		188	1.16003	0.884333	0.343711	0.121427	0.0502774	0.0276729	0.020456		188	0.771023	0.229615	0.0739519	0.0437867	0.0426769	0.0221728	0.0232254		188	0.635738	0.507387	0.163761	0.0626048	0.0206223	0.0141507	0.00848228		188	0.429681	0.237043	0.054178	0.0445192
188.2	0.711621	0.432229	0.0598607	0.170499	0.0371359	0.0428785	0.0360256		188.2	1.12798	0.518696	0.0919454	0.0697766	0.0770436	0.0605264	0.0373312		188.2	1.15559	0.88028	0.342038	0.120765	0.050129	0.0275466	0.0207557		188.2	0.771107	0.229191	0.0734593	0.0437753	0.0422667	0.0220243	0.0233795		188.2	0.632893	0.504262	0.162573	0.0627966	0.0207029	0.0149731	0.00867943		188.2	0.429794	0.23684	0.0545191	0.0449279
188.4	0.712064	0.432757	0.0598904	0.170358	0.03764	0.0430802	0.03606		188.4	1.12809	0.518669	0.0918207	0.0695194	0.0770796	0.0603473	0.0370389		188.4	1.1503	0.876276	0.33982	0.11982	0.0497105	0.0269733	0.0199698		188.4	0.771198	0.228759	0.0730322	0.0437835	0.0419342	0.0217735	0.0232117		188.4	0.629707	0.500863	0.161344	0.0625953	0.0210589	0.0153814	0.0088672		188.4	0.429547	0.23644	0.0543636	0.0446543
188.6	0.712282	0.43292	0.0597647	0.17062	0.0382351	0.0430524	0.0357012		188.6	1.12801	0.51835	0.0916889	0.0686387	0.0765225	0.0599456	0.0363587		188.6	1.14599	0.872646	0.338186	0.119319	0.0496659	0.0266825	0.0196246		188.6	0.771506	0.228608	0.0726003	0.0435445	0.0416712	0.0210694	0.0227254		188.6	0.627494	0.497684	0.160768	0.0626404	0.0216488	0.015356	0.00981523		188.6	0.430178	0.236884	0.0547815	0.0449065
188.8	0.712258	0.432951	0.0594999	0.170306	0.0383846	0.0429243	0.0355303		188.8	1.12842	0.517988	0.0919384	0.068515	0.0765461	0.0592464	0.0360288		188.8	1.14201	0.869164	0.337133	0.119157	0.0498523	0.0266994	0.0201383		188.8	0.771701	0.228537	0.0721757	0.043468	0.0418335	0.0207233	0.0225585		188.8	0.625137	0.494848	0.160253	0.0632778	0.0224648	0.0155602	0.0108738		188.8	0.429978	0.237191	0.0550074	0.0451833
189	0.711932	0.432807	0.058779	0.169777	0.0379034	0.0419774	0.0350034		189	1.1286	0.518038	0.0918998	0.0679117	0.076446	0.0592214	0.0359643		189	1.1378	0.865291	0.335807	0.119103	0.0498101	0.0266509	0.0199951		189	0.771609	0.228235	0.0717959	0.0430673	0.0411678	0.0202976	0.0221545		189	0.622576	0.491683	0.159552	0.0631393	0.0225597	0.0159947	0.0112829		189	0.429894	0.236841	0.0549311	0.0445719
189.2	0.711784	0.432529	0.0582014	0.169254	0.0374886	0.0409927	0.0345439		189.2	1.12906	0.517682	0.092022	0.0677495	0.0765633	0.0596063	0.0360948		189.2	1.1341	0.861914	0.335206	0.118887	0.0502892	0.0272591	0.0202561		189.2	0.771905	0.228602	0.0719137	0.043293	0.04164	0.0204619	0.0224191		189.2	0.619998	0.488437	0.158744	0.0632567	0.0226648	0.016229	0.0117505		189.2	0.429622	0.236611	0.0550896	0.0444848
189.4	0.711668	0.432552	0.0579736	0.169327	0.037339	0.0408439	0.0346549		189.4	1.12961	0.517638	0.0919301	0.0675317	0.0765179	0.0597348	0.0361147		189.4	1.1308	0.85911	0.334772	0.119279	0.0506127	0.0280274	0.0204047		189.4	0.771963	0.228556	0.071903	0.0430173	0.0413365	0.0203292	0.0224333		189.4	0.61746	0.485426	0.157923	0.0631504	0.0227913	0.016183	0.0118024		189.4	0.429458	0.236343	0.0548129	0.0438641
189.6	0.711825	0.432775	0.0576684	0.169396	0.0377551	0.0414759	0.0350271		189.6	1.12995	0.517397	0.0924161	0.067604	0.07691	0.0598527	0.0361866		189.6	1.12683	0.855363	0.334312	0.118981	0.0508382	0.0284698	0.0209205		189.6	0.772006	0.228441	0.0719249	0.0430807	0.0411568	0.0202292	0.0226775		189.6	0.614515	0.48171	0.15694	0.0627269	0.0224342	0.0155372	0.0112628		189.6	0.429813	0.236647	0.0548633	0.044202
189.8	0.711518	0.432471	0.0572752	0.169124	0.0374538	0.0410831	0.0344989		189.8	1.13047	0.517547	0.0927363	0.0677718	0.0769215	0.0597993	0.0357769		189.8	1.12272	0.851952	0.333398	0.118545	0.0503934	0.0285144	0.0205911		189.8	0.772265	0.228493	0.0717781	0.0427262	0.0407146	0.0200194	0.0227843		189.8	0.611129	0.478005	0.15562	0.062439	0.0216253	0.0149002	0.0108838		189.8	0.429723	0.23671	0.0543909	0.0437844
190	0.71198	0.43291	0.0576463	0.169321	0.0381998	0.041412	0.0353691		190	1.13089	0.51738	0.0926512	0.06819	0.0773789	0.0601402	0.0355016		190	1.11831	0.848356	0.332289	0.118561	0.0507264	0.028589	0.0203867		190	0.772069	0.228701	0.0717075	0.0425117	0.0408514	0.0199708	0.022347		190	0.608264	0.473974	0.1545	0.0623183	0.0210531	0.0146033	0.0106794		190	0.429624	0.237455	0.054297	0.0439664
190.2	0.712344	0.43321	0.0581163	0.170118	0.0391324	0.0416904	0.0358822		190.2	1.13142	0.517117	0.0929296	0.0685822	0.0777895	0.0604094	0.0359027		190.2	1.1141	0.844527	0.330816	0.118124	0.0502151	0.0283194	0.0197546		190.2	0.772033	0.228915	0.071587	0.0427749	0.0408652	0.0206281	0.0224567		190.2	0.605243	0.470846	0.153582	0.0623904	0.0208667	0.0144526	0.0106105		190.2	0.430337	0.237849	0.0546363	0.0445624
190.4	0.712538	0.433212	0.058426	0.170719	0.0390405	0.041762	0.0362864		190.4	1.13162	0.517211	0.0930349	0.068689	0.0778262	0.0604642	0.0360056		190.4	1.11026	0.841272	0.329792	0.11815	0.0501231	0.0287454	0.0197152		190.4	0.772609	0.229314	0.0715201	0.0428856	0.0409986	0.0209209	0.0228176		190.4	0.602823	0.46783	0.152896	0.0621939	0.0203072	0.0146197	0.0103251		190.4	0.430567	0.238066	0.0545623	0.0449429
190.6	0.712718	0.43345	0.059222	0.171775	0.0396111	0.0425969	0.0370115		190.6	1.13194	0.517697	0.0938517	0.0689404	0.0783753	0.0612686	0.036227		190.6	1.10706	0.838385	0.328569	0.118169	0.0502131	0.0288433	0.0195113		190.6	0.772782	0.230068	0.0718744	0.0430513	0.041114	0.021561	0.0234524		190.6	0.600211	0.464482	0.151882	0.0618502	0.0198872	0.0141955	0.00997534		190.6	0.431056	0.238237	0.0544685	0.0453886
190.8	0.712964	0.43407	0.0599313	0.172516	0.0399726	0.0429041	0.0373165		190.8	1.13226	0.517983	0.0943184	0.0689523	0.0788565	0.0615193	0.0368262		190.8	1.10319	0.835259	0.327177	0.118181	0.0503908	0.0285862	0.0195716		190.8	0.772701	0.23051	0.071781	0.0428559	0.0407238	0.0217787	0.0233598		190.8	0.597088	0.461193	0.150565	0.0616202	0.0195297	0.0139558	0.00951139		190.8	0.430873	0.238192	0.0542776	0.0452662
191	0.713199	0.434316	0.0603397	0.172857	0.039755	0.043331	0.0373548		191	1.13232	0.518482	0.0943849	0.0690413	0.0787283	0.0615882	0.0369494		191	1.09933	0.832093	0.325666	0.117768	0.0502184	0.0282939	0.019808		191	0.77317	0.231043	0.0720512	0.0434413	0.0408278	0.0222304	0.023539		191	0.594685	0.457977	0.149622	0.0613924	0.0193677	0.0140054	0.00931156		191	0.43068	0.238431	0.0546255	0.0453135
191.2	0.713073	0.434501	0.0603833	0.172866	0.0394649	0.0428859	0.0373342		191.2	1.13242	0.518626	0.0943353	0.0695999	0.0784614	0.0621051	0.037025		191.2	1.09524	0.82879	0.324123	0.11744	0.0500003	0.0277953	0.0197814		191.2	0.77345	0.231091	0.07196	0.0431947	0.040989	0.0228463	0.0236786		191.2	0.592021	0.455272	0.148632	0.0610819	0.0194318	0.0138505	0.00930729		191.2	0.430611	0.238083	0.0547681	0.0455986
191.4	0.713752	0.43495	0.060784	0.17377	0.0402493	0.0433975	0.0377675		191.4	1.13348	0.520107	0.094401	0.0708367	0.0790382	0.0626733	0.0379021		191.4	1.09106	0.825421	0.322066	0.116849	0.0498842	0.0271985	0.0196111		191.4	0.773836	0.231337	0.0714889	0.0432285	0.0414062	0.0231159	0.0238431		191.4	0.589616	0.452345	0.147644	0.0608675	0.0193782	0.0137636	0.00962295		191.4	0.431135	0.238219	0.0551588	0.0460398
191.6	0.713773	0.435332	0.0608295	0.173883	0.0396625	0.0433903	0.0377185		191.6	1.13408	0.520767	0.0943632	0.0712989	0.078926	0.0629322	0.0386682		191.6	1.0873	0.822111	0.320613	0.116497	0.0498699	0.0266699	0.0199553		191.6	0.774478	0.231631	0.0717799	0.0434932	0.0418411	0.0236147	0.0235077		191.6	0.587118	0.449448	0.146684	0.0605851	0.0193298	0.013781	0.00923531		191.6	0.431781	0.238561	0.0555825	0.0461529
191.8	0.713871	0.435925	0.0608614	0.174524	0.0399869	0.0435597	0.0375303		191.8	1.13423	0.521267	0.0943791	0.0716048	0.0790944	0.0631565	0.0392223		191.8	1.08387	0.818739	0.319017	0.115903	0.049564	0.0263361	0.0195986		191.8	0.774366	0.231629	0.0715252	0.0432853	0.0414536	0.023564	0.0231825		191.8	0.584577	0.446757	0.145733	0.0603098	0.0194305	0.0137545	0.00929321		191.8	0.431712	0.238329	0.0557003	0.0458296
192	0.713865	0.435839	0.0608953	0.174347	0.0399542	0.0434455	0.0375668		192	1.1342	0.521933	0.0944298	0.0718262	0.0790276	0.0626828	0.0393728		192	1.08047	0.815753	0.31811	0.115451	0.0494581	0.0259543	0.0198426		192	0.774762	0.231468	0.0716666	0.0435602	0.0415357	0.0238507	0.0233276		192	0.581781	0.444287	0.145143	0.0600847	0.019372	0.0146968	0.00948739		192	0.431327	0.238321	0.0557578	0.0459527
192.2	0.713721	0.436	0.0610817	0.174441	0.0400246	0.0433041	0.0373629		192.2	1.13485	0.522573	0.0944994	0.0726827	0.0794259	0.0630802	0.039682		192.2	1.07682	0.813047	0.31667	0.114931	0.0489795	0.0256619	0.0198936		192.2	0.775031	0.231355	0.0721036	0.0436086	0.0415518	0.0240833	0.0233188		192.2	0.579358	0.442001	0.145033	0.0601694	0.0199827	0.0154592	0.00990577		192.2	0.431371	0.238198	0.0555717	0.045897
192.4	0.713677	0.43637	0.0605187	0.174758	0.0404895	0.0432258	0.0374299		192.4	1.13497	0.523109	0.0945123	0.0724069	0.0792252	0.0631452	0.0396072		192.4	1.07313	0.810157	0.315337	0.114324	0.0488088	0.0254619	0.0193889		192.4	0.775161	0.231148	0.0721193	0.0433846	0.0413542	0.024176	0.0227481		192.4	0.576716	0.439598	0.144128	0.0597109	0.0200261	0.0155837	0.00988282		192.4	0.430636	0.237736	0.0552558	0.0456647
192.6	0.713454	0.436208	0.0603936	0.174996	0.0406089	0.0429524	0.037553		192.6	1.13557	0.523751	0.095001	0.0729306	0.0791077	0.0633824	0.0397303		192.6	1.07041	0.807804	0.314924	0.115195	0.0492115	0.0257753	0.0200361		192.6	0.775814	0.231229	0.0724242	0.0434192	0.0416011	0.0235326	0.0225962		192.6	0.574868	0.437616	0.143844	0.0599308	0.0201618	0.0162481	0.0104472		192.6	0.430476	0.238058	0.0552293	0.0460636
192.8	0.713435	0.435868	0.0601998	0.174477	0.0402281	0.0424545	0.0377411		192.8	1.13586	0.524226	0.0950038	0.0730937	0.0790017	0.0633404	0.0396871		192.8	1.06721	0.804824	0.314066	0.115052	0.0489195	0.0256595	0.0202874		192.8	0.775952	0.23108	0.0726196	0.0438453	0.0416554	0.0233834	0.0223791		192.8	0.572643	0.435246	0.143545	0.0602606	0.020565	0.0168722	0.0105765		192.8	0.430399	0.238194	0.055418	0.0458968
193	0.713246	0.435419	0.0594258	0.173755	0.0390633	0.0421001	0.0372517		193	1.13575	0.524282	0.0949688	0.0727424	0.0787497	0.0632554	0.0395824		193	1.06428	0.802398	0.313323	0.115012	0.0491287	0.0262308	0.020683		193	0.775891	0.230543	0.072968	0.0436822	0.0416043	0.0229959	0.022552		193	0.570014	0.43297	0.142342	0.0598017	0.0202177	0.0166316	0.0100358		193	0.430063	0.237767	0.0553254	0.0452217
193.2	0.713008	0.435198	0.0594964	0.173567	0.0390173	0.0413815	0.0371361		193.2	1.13593	0.524543	0.0951186	0.0727464	0.0791501	0.0628923	0.0402023		193.2	1.06137	0.799906	0.312971	0.114594	0.0492739	0.0265996	0.0210751		193.2	0.776316	0.230687	0.0733675	0.0442188	0.0420454	0.022618	0.0227488		193.2	0.567607	0.430325	0.141604	0.0595542	0.0202274	0.0167235	0.00954234		193.2	0.430169	0.237886	0.0554654	0.0451197
193.4	0.713235	0.435225	0.0597631	0.173756	0.0390563	0.0416207	0.0375051		193.4	1.13605	0.524548	0.0950139	0.0722777	0.0785346	0.062592	0.039841		193.4	1.05748	0.797127	0.31217	0.114012	0.0488701	0.0264739	0.0207012		193.4	0.776451	0.230011	0.0731701	0.0437013	0.0414632	0.0223689	0.0225267		193.4	0.565004	0.428238	0.141264	0.0595988	0.0205518	0.0166913	0.00955468		193.4	0.429937	0.237446	0.0550262	0.044783
193.6	0.713384	0.434935	0.0593146	0.173367	0.0390112	0.0417092	0.0372539		193.6	1.13615	0.524461	0.0951822	0.0724324	0.0788201	0.0625747	0.0396625		193.6	1.05412	0.793855	0.311068	0.113167	0.0487391	0.0263643	0.0203929		193.6	0.776653	0.229774	0.0727692	0.0436437	0.041425	0.0218139	0.0225401		193.6	0.561965	0.425609	0.140197	0.0594135	0.0200424	0.0162272	0.00903467		193.6	0.430215	0.237405	0.0544591	0.0445472
193.8	0.713623	0.434904	0.059349	0.173269	0.0387573	0.0416801	0.0373253		193.8	1.13647	0.524101	0.0950446	0.0719719	0.0786742	0.0627687	0.0393104		193.8	1.05068	0.791066	0.310131	0.112842	0.0485447	0.0263307	0.0199637		193.8	0.776791	0.229496	0.0726351	0.0434385	0.041264	0.0211118	0.0225936		193.8	0.559225	0.423293	0.139455	0.0589901	0.0200301	0.0158598	0.00890691		193.8	0.429986	0.23718	0.0536357	0.0441021
194	0.714213	0.435225	0.0599471	0.173481	0.0392855	0.0419917	0.0380298		194	1.13653	0.523754	0.0950056	0.0716882	0.0790353	0.0628997	0.0392066		194	1.04687	0.787876	0.308767	0.112725	0.0485355	0.0261204	0.0195135		194	0.777067	0.229503	0.0728992	0.043669	0.041606	0.0211234	0.0222102		194	0.557125	0.420904	0.138985	0.0588094	0.0203583	0.016252	0.0089751		194	0.429905	0.237176	0.0534072	0.0439792
194.2	0.714642	0.435294	0.0604821	0.173848	0.0396224	0.0423236	0.0381554		194.2	1.13688	0.523719	0.0950048	0.0716419	0.0790271	0.0627376	0.0387974		194.2	1.04352	0.785055	0.307466	0.112189	0.0484759	0.0265014	0.0189331		194.2	0.777227	0.229929	0.0727745	0.0435195	0.0414395	0.021366	0.0227703		194.2	0.555034	0.418941	0.138703	0.0584669	0.0205443	0.0160143	0.00907604		194.2	0.430002	0.236487	0.0531851	0.0436766
194.4	0.714742	0.435296	0.0604754	0.174139	0.0392179	0.0422639	0.0382436		194.4	1.13648	0.523467	0.0952568	0.0712943	0.0786537	0.0625561	0.0379541		194.4	1.0407	0.782421	0.306572	0.111995	0.0488548	0.0271842	0.0188831		194.4	0.777663	0.230303	0.0732462	0.0438755	0.0417875	0.0208821	0.0230794		194.4	0.553008	0.416466	0.138206	0.057886	0.0205438	0.0158224	0.00838771		194.4	0.42969	0.236233	0.0529828	0.0433212
194.6	0.714466	0.435513	0.0602369	0.173856	0.0392055	0.042567	0.0379538		194.6	1.13664	0.523691	0.0955358	0.0712325	0.0790483	0.0627499	0.0378986		194.6	1.03797	0.780253	0.305271	0.111829	0.0490244	0.0274511	0.0190669		194.6	0.77752	0.231121	0.0739229	0.0442083	0.041827	0.0212443	0.0234451		194.6	0.550224	0.413387	0.13706	0.0571626	0.0201727	0.0154781	0.00787452		194.6	0.429106	0.235358	0.052542	0.0426241
194.8	0.714229	0.436246	0.0599621	0.173824	0.0391322	0.0430607	0.0374855		194.8	1.13679	0.523736	0.09502	0.070952	0.0789956	0.062525	0.037495		194.8	1.03414	0.777575	0.304275	0.111114	0.0490159	0.027238	0.0187115		194.8	0.777706	0.231158	0.0738742	0.0441857	0.0416101	0.021029	0.0230063		194.8	0.547318	0.410933	0.136007	0.0565514	0.0201106	0.0150191	0.00731156		194.8	0.428682	0.235569	0.0527422	0.0425448
195	0.71448	0.436303	0.0594142	0.173471	0.039052	0.0429502	0.0371342		195	1.13667	0.523803	0.0946715	0.0711456	0.0791692	0.0624658	0.0373232		195	1.03084	0.774617	0.303496	0.111033	0.0485527	0.0272433	0.0185726		195	0.778153	0.231212	0.0739385	0.044549	0.0420177	0.0213278	0.0233121		195	0.545262	0.408339	0.135114	0.0558436	0.0199094	0.0144556	0.00743597		195	0.428822	0.235516	0.0530972	0.04258
195.2	0.714178	0.436264	0.0587338	0.172895	0.0384475	0.0422261	0.0363727		195.2	1.13695	0.523376	0.0938375	0.0706706	0.0788469	0.0622217	0.0371122		195.2	1.02729	0.771524	0.301856	0.11033	0.0482759	0.0267808	0.0180403		195.2	0.778863	0.231651	0.0738515	0.0445053	0.0426879	0.021811	0.0238597		195.2	0.542964	0.40622	0.134336	0.0554171	0.0200768	0.013993	0.00769909		195.2	0.42896	0.235317	0.0530683	0.0428246
195.4	0.71424	0.436429	0.0587672	0.172826	0.0383069	0.0427147	0.0360151		195.4	1.13734	0.524077	0.0943808	0.0709991	0.0795865	0.062453	0.0373089		195.4	1.02434	0.768777	0.300832	0.109969	0.0482371	0.0265678	0.0173761		195.4	0.779233	0.232107	0.0736036	0.0444652	0.0428696	0.0217491	0.0234763		195.4	0.540944	0.40371	0.13394	0.0552425	0.0201967	0.0139421	0.00819385		195.4	0.429528	0.23582	0.0533467	0.0430279
[truncated: 1,022 more rows]
[truncated: 19 more columns]

## Sheet: Fig.2 b
Fig. 2
Figure 2b: FG-probes binding to ImpB
Nup98(378-490)									Nup58(523-589)									Nup62(35-130)
Time (sec)	5.00 uM	2.50 uM	1.25 uM	625.00 nM	312.50 nM	156.25 nM	78.13 nM		Time (sec)	5.00 uM	2.50 uM	1.25 uM	625.00 nM	312.50 nM	156.25 nM	78.13 nM		Time (sec)	5.00 uM	2.50 uM	1.25 uM	625.00 nM	312.50 nM	156.25 nM	78.13 nM
[truncated: 2,000 more rows]

## Sheet: Fig.2 c
Fig. 2
[truncated: 3,002 more rows]

## Sheet: Fig.3 c
Fig. 3
[truncated: 21 more rows]

[truncated: 5 more sheets: Fig.3 d, Fig.4 b, Fig.5 b, ED-Fig.2 a, ED-Fig.2 b]
